# Supplementary material for: Praziquantel treatment coverage among school age children against Schistosomiasis and associated factors in Ethiopia: a cross-sectional survey, 2019
Source: BMC Infect Dis. 2020 Nov 23;20:872. doi: 10.1186/s12879-020-05519-0 (PMC7682081; doi:10.1186/s12879-020-05519-0)
Supplement: Supplementary file 2 — Additional file 2. [file 12879_2020_5519_MOESM2_ESM.xlsx]

## Sheet: Kebeles
Total number of segments
woreda	kebele	Village.form	HH.form	CSB	type				Tally of kebeles by Woreda (from village form)					Kebeles in village File which are not in HH file:					Kebeles in HH File which are not in village file:
andede	shitirug	2	2	2	reserve					unclass(x)									meta / dursitu_bilisuma
andede	adisge	3	3	3	selected				andede	18									errer / kara
andede	amber_zuria	3	5	3	selected				errer	4									errer / kara
andede	chendefo	1	1	1	selected				guagsa_shukudad	15									errer / kara
andede	daget	1	1	1	selected				gura_ferda	16									wombera / d_zeit_02
andede	enaskay	1	1	1	selected				itang_special	16									errer / eleoda
andede	genetua	2	2	2	selected				makoy	21									errer / eleoda
andede	gudalema	2	2	2	selected				mecha	28									errer / kara
andede	jama	2	2	2	selected				meta	30									errer / kara
andede	misleawash	1	1	1	selected				wendo_genet	15									errer / kara
andede	sendeba	1	1	1	selected				wombera	24
andede	t_aditer	1	1	1	selected
andede	t_amba	1	1	1	selected
andede	w_nificham	2	2	2	selected
andede	yewebe	1	2	2	selected
andede	yewush	1	1	1	selected
andede	zengoba	2	2	2	selected
andede	zikir	2	2	2	selected
errer	argoba	6	6	6	selected
errer	doddota	4	4	4	selected
errer	hawaye	8	8	8	selected
errer	ulanula	4	4	4	selected
guagsa_shukudad	adira	3	3	3	selected
guagsa_shukudad	afisla	4	4	2	selected
guagsa_shukudad	agiza	1	1	1	selected
guagsa_shukudad	asikuna	3	3	3	selected
guagsa_shukudad	baguna	2	2	2	selected
guagsa_shukudad	gusha	1	1	1	selected
guagsa_shukudad	saba	1	1	1	selected
guagsa_shukudad	shinkurata	1	1	1	selected
guagsa_shukudad	telele_01	4	4	4	selected
guagsa_shukudad	telele_02	2	2	2	selected
guagsa_shukudad	wenberte	2	2	2	selected
guagsa_shukudad	wonijela_agula	3	3	3	selected
guagsa_shukudad	zagira	1	1	1	selected
guagsa_shukudad	zala	1	1	1	selected
guagsa_shukudad	zebayita	1	1	1	selected
gura_ferda	ohka	1	1	3	reserve
gura_ferda	abey_arat	2	2	2	selected
gura_ferda	abey_hulet	3	3	3	selected
gura_ferda	alenga	1	2	1	selected
gura_ferda	berji	2	2	2	selected
gura_ferda	bibita	1	1	1	selected
gura_ferda	biftu_town	6	6	6	selected
gura_ferda	gabika	1	1	1	selected
gura_ferda	genika	1	1	1	selected
gura_ferda	kometa	1	1	1	selected
gura_ferda	kuja	2	2	2	selected
gura_ferda	kuki	1	1	1	selected
gura_ferda	kuki_resettlement	1	1	1	selected
gura_ferda	ojemta	2	2	2	selected
gura_ferda	otuwa	4	4	4	selected
gura_ferda	semerta	1	1	1	selected
itang_special	achwa	3	3	1	reserve
itang_special	ler	1	1	1	reserve
itang_special	adong	2	3	2	selected
itang_special	awagn	1	1	1	selected
itang_special	baziel	3	3	3	selected
itang_special	biljakoak	2	2	2	selected
itang_special	dorong	3	3	3	selected
itang_special	ebago	1	1	1	selected
itang_special	elia	1	1	1	selected
itang_special	okura	1	1	1	selected
itang_special	pilual	3	3	3	selected
itang_special	pukumo	2	2	2	selected
itang_special	puldeng	2	1	1	selected
itang_special	pulkod	4	4	4	selected
itang_special	war	1	1	1	selected
itang_special	wathgach	1	1	1	selected
makoy	adure	1	1	1	selected
makoy	batokdol	1	1	1	selected
makoy	bid	1	1	1	selected
makoy	bildak	2	2	2	selected
makoy	bilkir	1	1	1	selected
makoy	bilnyoak	1	1	1	selected
makoy	bilwuor	1	1	1	selected
makoy	bipiniiem	1	1	1	selected
makoy	douyrir	1	1	1	selected
makoy	gier	2	2	2	selected
makoy	guer-guer	1	1	1	selected
makoy	jiongol	1	1	1	selected
makoy	kondey	2	2	2	selected
makoy	kongdakuach	1	1	1	selected
makoy	liet_nyaruach	2	2	2	selected
makoy	longjiok	2	2	2	selected
makoy	nyinenyang_town_01	2	2	2	selected
makoy	nyinenyang_town_02	2	2	2	selected
makoy	puokueth	2	2	2	selected
makoy	tormorok	1	1	1	selected
makoy	wunthow	2	2	2	selected
mecha	a_fana_deramani	1	1	1	selected
mecha	a_masik	1	1	1	selected
mecha	addis_emba	1	1	1	selected
mecha	addis_lidat	1	1	1	selected
mecha	andinet	1	1	1	selected
mecha	bachima	2	3	2	selected
mecha	berta_gabere	1	2	1	selected
mecha	birakit_zuria	1	1	1	selected
mecha	dagi_abiyot	1	1	1	selected
mecha	dil_bategil	1	1	1	selected
mecha	enguti	1	1	1	selected
mecha	falega_birhan	1	1	1	selected
mecha	goragot	1	1	1	selected
mecha	inamirt	1	1	1	selected
mecha	inashenifalen	1	1	1	selected
mecha	kudemi	1	1	1	selected
mecha	kurti_bahir	1	2	1	selected
mecha	makeni	1	1	1	selected
mecha	marehwi_01	1	1	1	selected
mecha	marehwi_02	1	1	1	selected
mecha	rim	1	1	1	selected
mecha	tagel_taringa	1	1	1	selected
mecha	tatek_lesira	1	1	1	selected
mecha	tekiledib	1	1	1	selected
mecha	telita	1	2	1	selected
mecha	w_abay	1	2	1	selected
mecha	watat_bar	1	1	1	selected
mecha	zemene_hiwot	2	2	2	selected
meta	bikiye_02	1	1	2	reserve
meta	biftu_gnama	1	1	1	selected
meta	biftu_oda	1	1	1	selected
meta	bikiye_02	1	1	1	selected
meta	burka_jalala_02	1	1	1	selected
meta	cafa_ramis	1	1	1	selected
meta	calaqo_lola	1	2	1	selected
meta	calnqo_01	1	1	1	selected
meta	calnqo_02	1	1	1	selected
meta	dhoke_01	1	1	1	selected
meta	dhoqee_01	1	1	1	selected
meta	dudeela	1	1	1	selected
meta	falmatu_saba	1	2	1	selected
meta	gamachu_duse	1	1	1	selected
meta	halayo	1	1	1	selected
meta	haraw_01	1	2	1	selected
meta	harawo_2	1	2	1	selected
meta	hawi_bilisuma	1	1	1	selected
meta	hidhatu_saba	1	1	1	selected
meta	itisa_qolo	1	1	1	selected
meta	kulubi	1	1	1	selected
meta	lelistu	1	1	1	selected
meta	mudhi_leenca	1	1	1	selected
meta	oda_cafa	1	1	1	selected
meta	salama	1	1	1	selected
meta	walensu_01	1	1	1	selected
meta	walensu_02	1	1	1	selected
meta	waliqadu_saba	1	1	1	selected
meta	wayber	1	1	1	selected
meta	weltaha	1	1	1	selected
wendo_genet	gike_gina	3	3	3	reserve
wendo_genet	abaye	2	3	2	selected
wendo_genet	aruma	2	2	2	selected
wendo_genet	babo_chorara	1	1	1	selected
wendo_genet	baje_fabirika	2	2	2	selected
wendo_genet	baje_gemeche	1	1	1	selected
wendo_genet	chuko	1	1	1	selected
wendo_genet	chuko_town	5	5	5	selected
wendo_genet	edo	3	3	2	selected
wendo_genet	gike_atoye	1	1	1	selected
wendo_genet	kela_town	2	2	1	selected
wendo_genet	wesha_soyama	2	2	1	selected
wendo_genet	wetera_genido	1	1	1	selected
wendo_genet	wetera_kechema	2	2	2	selected
wendo_genet	yuwo	2	2	1	selected
wombera	begondi	1	1	1	reserve
wombera	adis_alem	1	1	1	selected
wombera	aebech	1	1	1	selected
wombera	amfita	1	1	1	selected
wombera	ateshum	1	1	1	selected
wombera	chancho_bedaso	1	1	1	selected
wombera	d_zeit_01	2	2	2	selected
wombera	duria	1	3	1	selected
wombera	gawla	1	1	1	selected
wombera	gegocher	1	1	1	selected
wombera	gesgesa	2	2	2	selected
wombera	harabu	1	1	1	selected
wombera	jedia	1	1	1	selected
wombera	jemera	1	1	1	selected
wombera	kital	1	1	1	selected
wombera	menesebu	2	2	2	selected
wombera	minju_bolele	1	1	1	selected
wombera	pire	1	3	1	selected
wombera	sanka	2	1	2	selected
wombera	senkora	1	1	1	selected
wombera	tumi	1	1	1	selected
wombera	ubi	1	1	1	selected
wombera	wegdi	2	2	2	selected
wombera	zemitiya	1	1	1	selected

## Sheet: Segments
Which segment numbers don't match								Number of segments on village form that don't match HH form							Incorrect segment entered: number > total segments
woreda	kebele	segment_tally	selected_segment	in.HH.form				woreda	kebele	sum.segments	tot.mismatch				kebele	startdate	int_name	woreda	segment	no.segments
andede	chendefo	1	chendefo_8	FALSE				andede	chendefo	1	1				duria	2019-04-21	girma_glano	wombera	16	7
andede	daget	1	daget_2	FALSE				andede	daget	1	1				duria	2019-04-21	girma_glano	wombera	13	7
andede	enaskay	1	enaskay_16	FALSE				andede	enaskay	1	1
andede	genetua	1	genetua_5	FALSE				andede	genetua	2	2
andede	genetua	2	genetua_14	FALSE				andede	gudalema	2	2
andede	gudalema	1	gudalema_28	FALSE				andede	jama	4	4
andede	gudalema	2	gudalema_40	FALSE				andede	sendeba	2	2
andede	jama	1	jama_8	FALSE				andede	shitirug	4	4
andede	jama	1	jama_6	FALSE				andede	t_amba	1	1
andede	jama	2	jama_23	FALSE				andede	w_nificham	2	2
andede	jama	2	jama_13	FALSE				andede	yewebe	1	1
andede	sendeba	1	sendeba_11	FALSE				andede	yewush	1	1
andede	sendeba	1	sendeba_11	FALSE				andede	zikir	2	2
andede	shitirug	1	shitirug_9	FALSE				errer	argoba	5	5
andede	shitirug	1	shitirug_9	FALSE				errer	doddota	4	4
andede	shitirug	2	shitirug_18	FALSE				errer	hawaye	5	5
andede	shitirug	2	shitirug_18	FALSE				errer	ulanula	4	4
andede	t_amba	1	t_amba_10	FALSE				guagsa_shukudad	adira	3	3
andede	w_nificham	1	w_nificham_6	FALSE				guagsa_shukudad	afisla	3	3
andede	w_nificham	2	w_nificham_17	FALSE				guagsa_shukudad	agiza	1	1
andede	yewebe	1	yewebe_13	FALSE				guagsa_shukudad	asikuna	3	3
andede	yewush	1	yewush_11	FALSE				guagsa_shukudad	baguna	2	2
andede	zikir	1	zikir_5	FALSE				guagsa_shukudad	gusha	1	1
andede	zikir	2	zikir_13	FALSE				guagsa_shukudad	saba	1	1
errer	argoba	2	argoba_11	FALSE				guagsa_shukudad	shinkurata	1	1
errer	argoba	3	argoba_12	FALSE				guagsa_shukudad	telele_01	4	4
errer	argoba	4	argoba_16	FALSE				guagsa_shukudad	telele_02	2	2
errer	argoba	5	argoba_19	FALSE				guagsa_shukudad	wenberte	2	2
errer	argoba	6	argoba_20	FALSE				guagsa_shukudad	wonijela_agula	3	3
errer	doddota	1	doddota_5	FALSE				guagsa_shukudad	zagira	1	1
errer	doddota	2	doddota_7	FALSE				guagsa_shukudad	zala	1	1
errer	doddota	3	doddota_14	FALSE				guagsa_shukudad	zebayita	1	1
errer	doddota	4	doddota_18	FALSE				gura_ferda	abey_arat	2	2
errer	hawaye	1	hawaye_10	FALSE				gura_ferda	abey_hulet	1	1
errer	hawaye	3	hawaye_9	FALSE				gura_ferda	alenga	1	1
errer	hawaye	6	hawaye_13	FALSE				gura_ferda	berji	2	2
errer	hawaye	7	hawaye_19	FALSE				gura_ferda	bibita	1	1
errer	hawaye	8	hawaye_16	FALSE				gura_ferda	biftu_town	5	5
errer	ulanula	1	ulanula_6	FALSE				gura_ferda	kuja	2	2
errer	ulanula	2	ulanula_7	FALSE				gura_ferda	kuki_resettlement	1	1
errer	ulanula	3	ulanula_9	FALSE				gura_ferda	otuwa	3	3
errer	ulanula	4	ulanula_12	FALSE				gura_ferda	semerta	1	1
guagsa_shukudad	adira	1	adira_4	FALSE				itang_special	achwa	3	3
guagsa_shukudad	adira	2	adira_21	FALSE				itang_special	adong	1	1
guagsa_shukudad	adira	3	adira_7	FALSE				itang_special	awagn	1	1
guagsa_shukudad	afisla	1	afisla_12	FALSE				itang_special	baziel	3	3
guagsa_shukudad	afisla	3	afisla_21	FALSE				itang_special	biljakoak	2	2
guagsa_shukudad	afisla	4	afisla_9	FALSE				itang_special	dorong	3	3
guagsa_shukudad	agiza	1	agiza_5	FALSE				itang_special	ebago	1	1
guagsa_shukudad	asikuna	1	asikuna_12	FALSE				itang_special	elia	1	1
guagsa_shukudad	asikuna	2	asikuna_19	FALSE				itang_special	ler	1	1
guagsa_shukudad	asikuna	3	asikuna_33	FALSE				itang_special	okura	1	1
guagsa_shukudad	baguna	1	baguna_10	FALSE				itang_special	pilual	1	1
guagsa_shukudad	baguna	2	baguna_4	FALSE				itang_special	pukumo	1	1
guagsa_shukudad	gusha	1	gusha_11	FALSE				itang_special	puldeng	1	1
guagsa_shukudad	saba	1	saba_19	FALSE				itang_special	pulkod	3	3
guagsa_shukudad	shinkurata	1	shinkurata_14	FALSE				itang_special	war	1	1
guagsa_shukudad	telele_01	1	telele_01_7	FALSE				itang_special	wathgach	1	1
guagsa_shukudad	telele_01	2	telele_01_12	FALSE				makoy	adure	1	1
guagsa_shukudad	telele_01	3	telele_01_29	FALSE				makoy	batokdol	1	1
guagsa_shukudad	telele_01	4	telele_01_35	FALSE				makoy	bildak	1	1
guagsa_shukudad	telele_02	1	telele_02_14	FALSE				makoy	bilkir	1	1
guagsa_shukudad	telele_02	2	telele_02_21	FALSE				makoy	bilnyoak	1	1
guagsa_shukudad	wenberte	1	wenberte_8	FALSE				makoy	bipiniiem	1	1
guagsa_shukudad	wenberte	2	wenberte_23	FALSE				makoy	gier	2	2
guagsa_shukudad	wonijela_agula	1	wonijela_agula_10	FALSE				makoy	guer-guer	1	1
guagsa_shukudad	wonijela_agula	2	wonijela_agula_29	FALSE				makoy	kondey	1	1
guagsa_shukudad	wonijela_agula	3	wonijela_agula_31	FALSE				makoy	kongdakuach	1	1
guagsa_shukudad	zagira	1	zagira_11	FALSE				makoy	liet_nyaruach	1	1
guagsa_shukudad	zala	1	zala_12	FALSE				makoy	longjiok	1	1
guagsa_shukudad	zebayita	1	zebayita_10	FALSE				makoy	nyinenyang_town_01	1	1
gura_ferda	abey_arat	1	abey_arat_3	FALSE				makoy	nyinenyang_town_02	1	1
gura_ferda	abey_arat	2	abey_arat_9	FALSE				makoy	puokueth	2	2
gura_ferda	abey_hulet	3	abey_hulet_5	FALSE				makoy	wunthow	2	2
gura_ferda	alenga	1	alenga_6	FALSE				mecha	makeni	1	1
gura_ferda	berji	1	berji_4	FALSE				meta	biftu_gnama	1	1
gura_ferda	berji	2	berji_7	FALSE				meta	biftu_oda	1	1
gura_ferda	bibita	1	bibita_3	FALSE				meta	bikiye_02	1	1
gura_ferda	biftu_town	2	biftu_town_8	FALSE				meta	cafa_ramis	1	1
gura_ferda	biftu_town	3	biftu_town_16	FALSE				meta	calnqo_01	1	1
gura_ferda	biftu_town	4	biftu_town_26	FALSE				meta	calnqo_02	1	1
gura_ferda	biftu_town	5	biftu_town_31	FALSE				meta	dhoke_01	1	1
gura_ferda	biftu_town	6	biftu_town_40	FALSE				meta	dhoqee_01	1	1
gura_ferda	kuja	1	kuja_4	FALSE				meta	dudeela	1	1
gura_ferda	kuja	2	kuja_7	FALSE				meta	gamachu_duse	1	1
gura_ferda	kuki_resettlement	1	kuki_resettlement_3	FALSE				meta	halayo	1	1
gura_ferda	otuwa	2	otuwa_5	FALSE				meta	haraw_01	1	1
gura_ferda	otuwa	3	otuwa_9	FALSE				meta	hawi_bilisuma	1	1
gura_ferda	otuwa	4	otuwa_10	FALSE				meta	hidhatu_saba	1	1
gura_ferda	semerta	1	semerta_6	FALSE				meta	itisa_qolo	1	1
itang_special	achwa	1	achwa_9	FALSE				meta	kulubi	1	1
itang_special	achwa	2	achwa_17	FALSE				meta	lelistu	1	1
itang_special	achwa	3	achwa_35	FALSE				meta	mudhi_leenca	1	1
itang_special	adong	2	adong_5	FALSE				meta	oda_cafa	1	1
itang_special	awagn	1	awagn_2	FALSE				meta	salama	1	1
itang_special	baziel	1	baziel_5	FALSE				meta	walensu_01	1	1
itang_special	baziel	2	baziel_9	FALSE				meta	walensu_02	1	1
itang_special	baziel	3	baziel_11	FALSE				meta	waliqadu_saba	1	1
itang_special	biljakoak	1	biljakoak_3	FALSE				meta	wayber	1	1
itang_special	biljakoak	2	biljakoak_9	FALSE				meta	weltaha	1	1
itang_special	dorong	1	dorong_4	FALSE				wendo_genet	abaye	2	2
itang_special	dorong	2	dorong_6	FALSE				wendo_genet	aruma	2	2
itang_special	dorong	3	dorong_9	FALSE				wendo_genet	babo_chorara	1	1
itang_special	ebago	1	ebago_2	FALSE				wendo_genet	baje_fabirika	2	2
itang_special	elia	1	elia_3	FALSE				wendo_genet	baje_gemeche	1	1
itang_special	ler	1	ler_6	FALSE				wendo_genet	chuko	1	1
itang_special	okura	1	okura_3	FALSE				wendo_genet	chuko_town	5	5
itang_special	pilual	3	pilual_6	FALSE				wendo_genet	edo	3	3
itang_special	pukumo	2	pukumo_5	FALSE				wendo_genet	gike_atoye	1	1
itang_special	puldeng	2	puldeng_4	FALSE				wendo_genet	gike_gina	3	3
itang_special	pulkod	2	pulkod_16	FALSE				wendo_genet	kela_town	2	2
itang_special	pulkod	3	pulkod_7	FALSE				wendo_genet	wesha_soyama	1	1
itang_special	pulkod	4	pulkod_9	FALSE				wendo_genet	wetera_genido	1	1
itang_special	war	1	war_3	FALSE				wendo_genet	wetera_kechema	2	2
itang_special	wathgach	1	wathgach_5	FALSE				wendo_genet	yuwo	2	2
makoy	adure	1	adure_3	FALSE				wombera	aebech	10	10
makoy	batokdol	1	batokdol_3	FALSE				wombera	gawla	1	1
makoy	bildak	2	bildak_5	FALSE				wombera	jedia	1	1
makoy	bilkir	1	bilkir_3	FALSE				wombera	kital	1	1
makoy	bilnyoak	1	bilnyoak_2	FALSE				wombera	sanka	1	1
makoy	bipiniiem	1	bipiniiem_4	FALSE
makoy	gier	1	gier_3	FALSE
makoy	gier	2	gier_5	FALSE
makoy	guer-guer	1	guer-guer_3	FALSE
makoy	kondey	2	kondey_3	FALSE
makoy	kongdakuach	1	kongdakuach_2	FALSE
makoy	liet_nyaruach	2	liet_nyaruach_3	FALSE
makoy	longjiok	2	longjiok_3	FALSE
makoy	nyinenyang_town_01	2	nyinenyang_town_01_4	FALSE
makoy	nyinenyang_town_02	2	nyinenyang_town_02_5	FALSE
makoy	puokueth	1	puokueth_3	FALSE
makoy	puokueth	2	puokueth_6	FALSE
makoy	wunthow	1	wunthow_3	FALSE
makoy	wunthow	2	wunthow_4	FALSE
mecha	makeni	1	makeni_12	FALSE
meta	biftu_gnama	1	biftu_gnama_7	FALSE
meta	biftu_oda	1	biftu_oda_29	FALSE
meta	bikiye_02	1	bikiye_02_3	FALSE
meta	cafa_ramis	1	cafa_ramis_5	FALSE
meta	calnqo_01	1	calnqo_01_39	FALSE
meta	calnqo_02	1	calnqo_02_10	FALSE
meta	dhoke_01	1	dhoke_01_17	FALSE
meta	dhoqee_01	1	dhoqee_01_2	FALSE
meta	dudeela	1	dudeela_9	FALSE
meta	gamachu_duse	1	gamachu_duse_3	FALSE
meta	halayo	1	halayo_12	FALSE
meta	haraw_01	1	haraw_01_10	FALSE
meta	hawi_bilisuma	1	hawi_bilisuma_21	FALSE
meta	hidhatu_saba	1	hidhatu_saba_2	FALSE
meta	itisa_qolo	1	itisa_qolo_17	FALSE
meta	kulubi	1	kulubi_8	FALSE
meta	lelistu	1	lelistu_8	FALSE
meta	mudhi_leenca	1	mudhi_leenca_20	FALSE
meta	oda_cafa	1	oda_cafa_6	FALSE
meta	salama	1	salama_9	FALSE
meta	walensu_01	1	walensu_01_7	FALSE
meta	walensu_02	1	walensu_02_21	FALSE
meta	waliqadu_saba	1	waliqadu_saba_16	FALSE
meta	wayber	1	wayber_2	FALSE
meta	weltaha	1	weltaha_28	FALSE
wendo_genet	abaye	1	abaye_10	FALSE
wendo_genet	abaye	2	abaye_8	FALSE
wendo_genet	aruma	1	aruma_12	FALSE
wendo_genet	aruma	2	aruma_14	FALSE
wendo_genet	babo_chorara	1	babo_chorara_5	FALSE
wendo_genet	baje_fabirika	1	baje_fabirika_22	FALSE
wendo_genet	baje_fabirika	2	baje_fabirika_17	FALSE
wendo_genet	baje_gemeche	1	baje_gemeche_13	FALSE
wendo_genet	chuko	1	chuko_13	FALSE
wendo_genet	chuko_town	1	chuko_town_101	FALSE
wendo_genet	chuko_town	2	chuko_town_92	FALSE
wendo_genet	chuko_town	3	chuko_town_71	FALSE
wendo_genet	chuko_town	4	chuko_town_23	FALSE
wendo_genet	chuko_town	5	chuko_town_6	FALSE
wendo_genet	edo	1	edo_9	FALSE
wendo_genet	edo	2	edo_34	FALSE
wendo_genet	edo	3	edo_27	FALSE
wendo_genet	gike_atoye	1	gike_atoye_10	FALSE
wendo_genet	gike_gina	1	gike_gina_4	FALSE
wendo_genet	gike_gina	2	gike_gina_7	FALSE
wendo_genet	gike_gina	3	gike_gina_11	FALSE
wendo_genet	kela_town	1	kela_town_8	FALSE
wendo_genet	kela_town	2	kela_town_28	FALSE
wendo_genet	wesha_soyama	1	wesha_soyama_11	FALSE
wendo_genet	wetera_genido	1	wetera_genido_4	FALSE
wendo_genet	wetera_kechema	1	wetera_kechema_9	FALSE
wendo_genet	wetera_kechema	2	wetera_kechema_21	FALSE
wendo_genet	yuwo	1	yuwo_14	FALSE
wendo_genet	yuwo	2	yuwo_24	FALSE
wombera	aebech	2	aebech_0	FALSE
wombera	aebech	3	aebech_0	FALSE
wombera	aebech	4	aebech_0	FALSE
wombera	aebech	5	aebech_0	FALSE
wombera	aebech	6	aebech_0	FALSE
wombera	aebech	7	aebech_0	FALSE
wombera	aebech	8	aebech_0	FALSE
wombera	aebech	9	aebech_0	FALSE
wombera	aebech	10	aebech_0	FALSE
wombera	aebech	11	aebech_0	FALSE
wombera	gawla	1	gawla_7	FALSE
wombera	jedia	1	jedia_2	FALSE
wombera	kital	1	kital_4	FALSE
wombera	sanka	1	sanka_3	FALSE

## Sheet: HH visited
Number of HH visited by segment including date							Number of HH visited by segment						Kebele segments with different lists (both A+B used)						Incorrect household numbering
int_date	woreda	selected_segment	No.HH				woreda	selected_segment	No.HH				woreda	kebele	segment	list_ab	No.HH		kebele	startdate	int_name	woreda	segment	house_number	total
16-Apr-2019	andede	amber_zuria_1	13				andede	adisge_1	16				errer	doddota	2	list_a	1		alenga	2019-04-18	belay_boda	gura_ferda	1	35	16
16-Apr-2019	andede	amber_zuria_5	1				andede	adisge_2	16				errer	doddota	2	list_b	15		alenga	2019-04-18	belay_boda	gura_ferda	1	53	16
16-Apr-2019	andede	gudalema_1	16				andede	adisge_3	15				errer	hawaye	4	list_a	15		alenga	2019-04-18	belay_boda	gura_ferda	1	50	16
16-Apr-2019	andede	w_nificham_1	16				andede	amber_zuria_1	14				errer	hawaye	4	list_b	1		alenga	2019-04-18	belay_boda	gura_ferda	1	22	16
16-Apr-2019	andede	yewebe_1	16				andede	amber_zuria_2	16				errer	hawaye	8	list_a	1		alenga	2019-04-18	belay_boda	gura_ferda	1	41	16
17-Apr-2019	andede	amber_zuria_1	1				andede	amber_zuria_21	1				errer	hawaye	8	list_b	15		alenga	2019-04-18	belay_boda	gura_ferda	4	32	16
17-Apr-2019	andede	amber_zuria_2	15				andede	amber_zuria_3	16				errer	kara	4	list_a	1		alenga	2019-04-18	belay_boda	gura_ferda	1	26	16
17-Apr-2019	andede	amber_zuria_21	1				andede	amber_zuria_5	1				errer	kara	4	list_b	15		alenga	2019-04-18	belay_boda	gura_ferda	1	45	16
17-Apr-2019	andede	amber_zuria_3	14				andede	chendefo_1	16				guagsa_shukudad	telele_02	1	list_a	16		alenga	2019-04-18	belay_boda	gura_ferda	1	18	16
17-Apr-2019	andede	gudalema_2	16				andede	daget_1	16				guagsa_shukudad	telele_02	1	list_b	1		alenga	2019-04-18	belay_boda	gura_ferda	1	67	16
17-Apr-2019	andede	w_nificham_2	16				andede	enaskay_1	16				gura_ferda	berji	2	list_a	15		alenga	2019-04-18	belay_boda	gura_ferda	1	38	16
18-Apr-2018	andede	yewush_1	1				andede	genetua_1	16				gura_ferda	berji	2	list_b	1		amfita	2019-04-16	addisu_alemayehu	wombera	8	29	16
18-Apr-2019	andede	adisge_1	16				andede	genetua_2	17				gura_ferda	otuwa	3	list_a	1		amfita	2019-04-16	addisu_alemayehu	wombera	8	32	16
18-Apr-2019	andede	adisge_2	16				andede	gudalema_1	16				gura_ferda	otuwa	3	list_b	16		amfita	2019-04-16	addisu_alemayehu	wombera	8	38	16
18-Apr-2019	andede	adisge_3	1				andede	gudalema_2	16				itang_special	adong	1	list_a	14		amfita	2019-04-16	addisu_alemayehu	wombera	8	17	16
18-Apr-2019	andede	amber_zuria_2	1				andede	jama_1	16				itang_special	adong	1	list_b	1		amfita	2019-04-16	addisu_alemayehu	wombera	8	20	16
18-Apr-2019	andede	amber_zuria_3	2				andede	jama_2	18				itang_special	baziel	3		1		amfita	2019-04-16	addisu_alemayehu	wombera	8	23	16
18-Apr-2019	andede	t_aditer_1	16				andede	misleawash_1	16				itang_special	baziel	3	list_b	15		amfita	2019-04-16	addisu_alemayehu	wombera	8	26	16
18-Apr-2019	andede	yewush_1	16				andede	sendeba_1	17				itang_special	elia	1	list_a	1		amfita	2019-04-16	addisu_alemayehu	wombera	8	42	16
19-Apr-2019	andede	adisge_3	14				andede	shitirug_1	16				itang_special	elia	1	list_b	16		amfita	2019-04-16	addisu_alemayehu	wombera	8	45	16
19-Apr-2019	andede	jama_1	16				andede	shitirug_2	16				itang_special	puldeng	1	list_a	1		amfita	2019-04-16	addisu_alemayehu	wombera	8	48	16
19-Apr-2019	andede	jama_2	18				andede	t_aditer_1	16				itang_special	puldeng	1	list_b	15		amfita	2019-04-16	addisu_alemayehu	wombera	8	35	16
19-Apr-2019	andede	t_amba_1	16				andede	t_amba_1	16				itang_special	pulkod	1	list_a	15		andinet	2019-04-22	migebaru_debalkie	mecha	3	16	15
20-Apr-2019	andede	genetua_1	16				andede	w_nificham_1	16				itang_special	pulkod	1	list_b	1		ateshum	2019-04-18	addisu_alemayehu	wombera	5	43	16
20-Apr-2019	andede	genetua_2	17				andede	w_nificham_2	16				itang_special	pulkod	4		1		ateshum	2019-04-18	addisu_alemayehu	wombera	5	21	16
20-Apr-2019	andede	zikir_1	16				andede	yewebe_1	16				itang_special	pulkod	4	list_a	14		ateshum	2019-04-18	addisu_alemayehu	wombera	5	27	16
20-Apr-2019	andede	zikir_2	14				andede	yewebe_2	17				mecha	kurti_bahir	28	list_a	2		ateshum	2019-04-18	addisu_alemayehu	wombera	5	49	16
21-Apr-2019	andede	daget_1	16				andede	yewush_1	17				mecha	kurti_bahir	28	list_b	14		ateshum	2019-04-18	addisu_alemayehu	wombera	5	40	16
21-Apr-2019	andede	enaskay_1	16				andede	zengoba_1	16				wendo_genet	chuko_town	4	list_a	1		ateshum	2019-04-18	addisu_alemayehu	wombera	5	46	16
21-Apr-2019	andede	misleawash_1	16				andede	zengoba_2	17				wendo_genet	chuko_town	4	list_b	15		ateshum	2019-04-18	addisu_alemayehu	wombera	5	33	16
21-Apr-2019	andede	sendeba_1	17				andede	zikir_1	16				wombera	harabu	6	list_a	1		ateshum	2019-04-18	addisu_alemayehu	wombera	5	36	16
21-Apr-2019	andede	zikir_2	3				andede	zikir_2	17				wombera	harabu	6	list_b	15		ateshum	2019-04-18	addisu_alemayehu	wombera	5	18	16
22-Apr-2019	andede	chendefo_1	16				errer	argoba_1	16				wombera	menesebu	6	list_a	16		ateshum	2019-04-18	addisu_alemayehu	wombera	5	30	16
22-Apr-2019	andede	shitirug_1	16				errer	argoba_2	16				wombera	menesebu	6	list_b	1		ateshum	2019-04-18	addisu_alemayehu	wombera	5	27	16
22-Apr-2019	andede	shitirug_2	16				errer	argoba_3	16				wombera	menesebu	8	list_a	1		begondi	2019-04-22	addisu_alemayehu	wombera	3	45	16
22-Apr-2019	andede	zengoba_1	16				errer	argoba_4	19				wombera	menesebu	8	list_b	15		begondi	2019-04-22	addisu_alemayehu	wombera	3	48	16
22-Apr-2019	andede	zengoba_2	17				errer	argoba_5	16										begondi	2019-04-22	addisu_alemayehu	wombera	3	26	16
23-Apr-2019	andede	yewebe_2	17				errer	argoba_6	16										begondi	2019-04-22	addisu_alemayehu	wombera	3	32	16
15-Apr-2019	errer	argoba_1	8				errer	doddota_1	16										begondi	2019-04-22	addisu_alemayehu	wombera	3	35	16
15-Apr-2019	errer	argoba_3	6				errer	doddota_2	16										begondi	2019-04-22	addisu_alemayehu	wombera	3	38	16
15-Apr-2019	errer	argoba_5	16				errer	doddota_3	17										begondi	2019-04-22	addisu_alemayehu	wombera	3	42	16
15-Apr-2019	errer	argoba_6	1				errer	doddota_4	16										begondi	2019-04-22	addisu_alemayehu	wombera	3	29	16
16-Apr-2019	errer	argoba_1	8				errer	eleoda_1	16										begondi	2019-04-22	addisu_alemayehu	wombera	3	23	16
16-Apr-2019	errer	argoba_2	16				errer	eleoda_2	15										begondi	2019-04-22	addisu_alemayehu	wombera	3	17	16
16-Apr-2019	errer	argoba_3	10				errer	hawaye_1	18										begondi	2019-04-22	addisu_alemayehu	wombera	3	20	16
16-Apr-2019	errer	argoba_4	12				errer	hawaye_2	16										berji	2019-04-17	belay_boda	gura_ferda	1	46	32
16-Apr-2019	errer	argoba_6	15				errer	hawaye_3	16										berji	2019-04-17	belay_boda	gura_ferda	1	60	32
16-Apr-2019	errer	doddota_1	9				errer	hawaye_4	16										berji	2019-04-17	belay_boda	gura_ferda	1	51	32
17-Apr-2018	errer	doddota_3	1				errer	hawaye_5	16										berji	2019-04-17	belay_boda	gura_ferda	1	63	32
17-Apr-2019	errer	doddota_1	7				errer	hawaye_6	16										berji	2019-04-17	belay_boda	gura_ferda	1	69	32
17-Apr-2019	errer	doddota_2	16				errer	hawaye_7	17										berji	2019-04-17	belay_boda	gura_ferda	1	40	32
17-Apr-2019	errer	doddota_3	16				errer	hawaye_8	16										berji	2019-04-17	belay_boda	gura_ferda	1	38	32
17-Apr-2019	errer	doddota_4	16				errer	kara_1	16										bibita	2019-04-18	belay_boda	gura_ferda	1	40	16
18-Apr-2019	errer	hawaye_1	18				errer	kara_2	15										bibita	2019-04-18	belay_boda	gura_ferda	1	31	16
18-Apr-2019	errer	hawaye_3	16				errer	kara_3	16										bibita	2019-04-18	belay_boda	gura_ferda	1	33	16
18-Apr-2019	errer	hawaye_4	16				errer	kara_4	16										bibita	2019-04-18	belay_boda	gura_ferda	1	18	16
18-Apr-2019	errer	hawaye_5	16				errer	kara_5	17										bibita	2019-04-18	belay_boda	gura_ferda	1	46	16
18-Apr-2019	errer	hawaye_6	6				errer	kara_6	16										bibita	2019-04-18	belay_boda	gura_ferda	1	28	16
18-Apr-2019	errer	hawaye_7	8				errer	ulanula_1	16										bibita	2019-04-18	belay_boda	gura_ferda	1	51	16
18-Apr-2019	errer	hawaye_8	12				errer	ulanula_2	16										bibita	2019-04-18	belay_boda	gura_ferda	1	52	16
19-Apr-2019	errer	hawaye_2	16				errer	ulanula_3	17										bibita	2019-04-18	belay_boda	gura_ferda	1	24	16
19-Apr-2019	errer	hawaye_6	10				errer	ulanula_4	16										bibita	2019-04-18	belay_boda	gura_ferda	1	50	16
19-Apr-2019	errer	hawaye_7	9				guagsa_shukudad	adira_1	17										bibita	2019-04-18	belay_boda	gura_ferda	1	66	16
19-Apr-2019	errer	hawaye_8	4				guagsa_shukudad	adira_2	16										bibita	2019-04-18	belay_boda	gura_ferda	1	38	16
20-Apr-2019	errer	kara_1	16				guagsa_shukudad	adira_3	16										chancho_bedaso	2019-04-19	addisu_alemayehu	wombera	3	45	16
20-Apr-2019	errer	kara_4	16				guagsa_shukudad	afisla_1	16										chancho_bedaso	2019-04-19	addisu_alemayehu	wombera	3	48	16
20-Apr-2019	errer	ulanula_1	16				guagsa_shukudad	afisla_2	16										chancho_bedaso	2019-04-19	addisu_alemayehu	wombera	3	17	16
20-Apr-2019	errer	ulanula_2	16				guagsa_shukudad	afisla_3	17										chancho_bedaso	2019-04-19	addisu_alemayehu	wombera	3	20	16
20-Apr-2019	errer	ulanula_3	17				guagsa_shukudad	afisla_4	16										chancho_bedaso	2019-04-19	addisu_alemayehu	wombera	3	32	16
20-Apr-2019	errer	ulanula_4	16				guagsa_shukudad	agiza_1	16										chancho_bedaso	2019-04-19	addisu_alemayehu	wombera	3	35	16
21-Apr-2019	errer	eleoda_1	16				guagsa_shukudad	asikuna_1	16										chancho_bedaso	2019-04-19	addisu_alemayehu	wombera	3	38	16
21-Apr-2019	errer	eleoda_2	15				guagsa_shukudad	asikuna_2	16										chancho_bedaso	2019-04-19	addisu_alemayehu	wombera	3	42	16
21-Apr-2019	errer	kara_2	15				guagsa_shukudad	asikuna_3	16										chancho_bedaso	2019-04-19	addisu_alemayehu	wombera	3	29	16
21-Apr-2019	errer	kara_3	16				guagsa_shukudad	baguna_1	16										chancho_bedaso	2019-04-19	addisu_alemayehu	wombera	3	23	16
21-Apr-2019	errer	kara_5	17				guagsa_shukudad	baguna_2	16										chancho_bedaso	2019-04-19	addisu_alemayehu	wombera	3	26	16
21-Apr-2019	errer	kara_6	16				guagsa_shukudad	gusha_1	16										d_zeit_02	2019-04-17	girma_glano	wombera	8	50	16
22-Apr-2019	errer	argoba_4	7				guagsa_shukudad	saba_1	16										d_zeit_02	2019-04-15	girma_glano	wombera	8	53	16
15-Apr-2019	guagsa_shukudad	telele_01_2	1				guagsa_shukudad	shinkurata_1	16										d_zeit_02	2019-04-15	girma_glano	wombera	8	32	16
15-Apr-2019	guagsa_shukudad	telele_02_1	4				guagsa_shukudad	telele_01_1	17										d_zeit_02	2019-04-15	girma_glano	wombera	8	41	16
16-Apr-2019	guagsa_shukudad	adira_1	17				guagsa_shukudad	telele_01_2	16										d_zeit_02	2019-04-15	girma_glano	wombera	8	38	16
16-Apr-2019	guagsa_shukudad	adira_2	16				guagsa_shukudad	telele_01_3	15										d_zeit_02	2019-04-15	girma_glano	wombera	8	47	16
16-Apr-2019	guagsa_shukudad	adira_3	16				guagsa_shukudad	telele_01_4	16										d_zeit_02	2019-04-15	girma_glano	wombera	8	44	16
16-Apr-2019	guagsa_shukudad	telele_02_1	12				guagsa_shukudad	telele_02_1	17										d_zeit_02	2019-04-15	girma_glano	wombera	8	26	16
17-Apr-2019	guagsa_shukudad	afisla_1	16				guagsa_shukudad	telele_02_2	15										d_zeit_02	2019-04-15	girma_glano	wombera	8	17	16
17-Apr-2019	guagsa_shukudad	afisla_2	16				guagsa_shukudad	wenberte_1	16										d_zeit_02	2019-04-15	girma_glano	wombera	8	35	16
17-Apr-2019	guagsa_shukudad	afisla_3	17				guagsa_shukudad	wenberte_2	16										d_zeit_02	2019-04-15	girma_glano	wombera	8	23	16
17-Apr-2019	guagsa_shukudad	afisla_4	16				guagsa_shukudad	wonijela_agula_1	16										d_zeit_02	2019-04-15	girma_glano	wombera	8	29	16
18-Apr-2019	guagsa_shukudad	telele_02_1	1				guagsa_shukudad	wonijela_agula_2	16										d_zeit_02	2019-04-15	girma_glano	wombera	8	20	16
18-Apr-2019	guagsa_shukudad	telele_02_2	15				guagsa_shukudad	wonijela_agula_3	16										dil_bategil	2019-04-19	amanual_dubale	mecha	25	25	17
18-Apr-2019	guagsa_shukudad	wenberte_1	16				guagsa_shukudad	zagira_1	20										dil_bategil	2019-04-19	amanual_dubale	mecha	25	25	17
18-Apr-2019	guagsa_shukudad	wenberte_2	15				guagsa_shukudad	zala_1	16										dil_bategil	2019-04-19	amanual_dubale	mecha	25	25	17
18-Apr-2019	guagsa_shukudad	zebayita_1	16				guagsa_shukudad	zebayita_1	16										duria	2019-04-21	girma_glano	wombera	4	46	16
19-Apr-2019	guagsa_shukudad	agiza_1	16				gura_ferda	abey_arat_1	16										duria	2019-04-21	girma_glano	wombera	4	37	16
19-Apr-2019	guagsa_shukudad	asikuna_1	16				gura_ferda	abey_arat_2	16										duria	2019-04-21	girma_glano	wombera	4	43	16
19-Apr-2019	guagsa_shukudad	asikuna_2	16				gura_ferda	abey_hulet_1	16										duria	2019-04-21	girma_glano	wombera	16	19	16
19-Apr-2019	guagsa_shukudad	asikuna_3	16				gura_ferda	abey_hulet_2	15										duria	2019-04-21	girma_glano	wombera	4	49	16
19-Apr-2019	guagsa_shukudad	wenberte_2	1				gura_ferda	abey_hulet_3	16										duria	2019-04-21	girma_glano	wombera	4	28	16
20-Apr-2019	guagsa_shukudad	telele_01_1	17				gura_ferda	alenga_1	15										duria	2019-04-21	girma_glano	wombera	4	31	16
20-Apr-2019	guagsa_shukudad	telele_01_2	15				gura_ferda	alenga_4	1										duria	2019-04-21	girma_glano	wombera	4	34	16
20-Apr-2019	guagsa_shukudad	telele_01_3	15				gura_ferda	berji_1	16										duria	2019-04-21	girma_glano	wombera	4	40	16
20-Apr-2019	guagsa_shukudad	telele_01_4	16				gura_ferda	berji_2	16										duria	2019-04-21	girma_glano	wombera	4	25	16
22-Apr-2019	guagsa_shukudad	baguna_1	16				gura_ferda	bibita_1	16										duria	2019-04-21	girma_glano	wombera	4	22	16
22-Apr-2019	guagsa_shukudad	baguna_2	16				gura_ferda	biftu_town_1	17										dursitu_bilisuma	2019-04-16	tegegn_mulat	meta	1	16	15
22-Apr-2019	guagsa_shukudad	wonijela_agula_1	16				gura_ferda	biftu_town_2	16										gawla	2019-04-18	girma_glano	wombera	3	19	17
22-Apr-2019	guagsa_shukudad	wonijela_agula_2	16				gura_ferda	biftu_town_3	17										gawla	2019-04-18	girma_glano	wombera	3	34	17
22-Apr-2019	guagsa_shukudad	wonijela_agula_3	16				gura_ferda	biftu_town_4	16										gawla	2019-04-18	girma_glano	wombera	3	31	17
22-Apr-2019	guagsa_shukudad	zagira_1	20				gura_ferda	biftu_town_5	16										gawla	2019-04-18	girma_glano	wombera	3	25	17
22-Apr-2019	guagsa_shukudad	zala_1	16				gura_ferda	biftu_town_6	16										gawla	2019-04-18	girma_glano	wombera	3	28	17
23-Apr-2019	guagsa_shukudad	gusha_1	16				gura_ferda	gabika_1	16										gawla	2019-04-18	girma_glano	wombera	3	53	17
23-Apr-2019	guagsa_shukudad	saba_1	16				gura_ferda	genika_1	16										gawla	2019-04-18	girma_glano	wombera	3	40	17
23-Apr-2019	guagsa_shukudad	shinkurata_1	16				gura_ferda	kometa_1	17										gawla	2019-04-18	girma_glano	wombera	3	43	17
16-Apr-2019	gura_ferda	biftu_town_1	17				gura_ferda	kuja_1	16										gawla	2019-04-18	girma_glano	wombera	3	37	17
16-Apr-2019	gura_ferda	biftu_town_2	16				gura_ferda	kuja_2	16										gawla	2019-04-18	girma_glano	wombera	3	56	17
16-Apr-2019	gura_ferda	biftu_town_3	17				gura_ferda	kuki_1	16										gawla	2019-04-18	girma_glano	wombera	3	50	17
16-Apr-2019	gura_ferda	biftu_town_4	16				gura_ferda	kuki_resettlement_1	17										gawla	2019-04-18	girma_glano	wombera	3	22	17
16-Apr-2019	gura_ferda	biftu_town_5	16				gura_ferda	ohka_1	16										gawla	2019-04-18	girma_glano	wombera	3	46	17
16-Apr-2019	gura_ferda	biftu_town_6	10				gura_ferda	ojemta_1	16										gegocher	2019-04-16	girma_glano	wombera	11	21	16
17-Apr-2019	gura_ferda	berji_1	16				gura_ferda	ojemta_2	16										gegocher	2019-04-16	girma_glano	wombera	11	18	16
17-Apr-2019	gura_ferda	berji_2	16				gura_ferda	otuwa_1	16										gegocher	2019-04-16	girma_glano	wombera	11	27	16
17-Apr-2019	gura_ferda	biftu_town_6	6				gura_ferda	otuwa_2	16										gegocher	2019-04-16	girma_glano	wombera	11	48	16
17-Apr-2019	gura_ferda	otuwa_1	16				gura_ferda	otuwa_3	17										gegocher	2019-04-16	girma_glano	wombera	11	23	16
17-Apr-2019	gura_ferda	otuwa_2	16				gura_ferda	otuwa_4	16										gegocher	2019-04-16	girma_glano	wombera	11	42	16
17-Apr-2019	gura_ferda	otuwa_3	17				gura_ferda	semerta_1	14										gegocher	2019-04-16	girma_glano	wombera	11	36	16
17-Apr-2019	gura_ferda	otuwa_4	16				itang_special	achwa_1	16										gegocher	2019-04-16	girma_glano	wombera	11	30	16
18-Apr-2019	gura_ferda	alenga_1	15				itang_special	achwa_2	16										gegocher	2019-04-16	girma_glano	wombera	11	33	16
18-Apr-2019	gura_ferda	alenga_4	1				itang_special	achwa_3	19										gegocher	2019-04-16	girma_glano	wombera	11	39	16
18-Apr-2019	gura_ferda	bibita_1	16				itang_special	adong_1	15										gegocher	2019-04-16	girma_glano	wombera	11	45	16
18-Apr-2019	gura_ferda	gabika_1	16				itang_special	adong_2	16										gesgesa	2019-04-17	addisu_alemayehu	wombera	7	45	34
18-Apr-2019	gura_ferda	kuja_1	16				itang_special	adong_3	1										gesgesa	2019-04-17	addisu_alemayehu	wombera	7	54	34
18-Apr-2019	gura_ferda	kuja_2	16				itang_special	awagn_1	16										gesgesa	2019-04-17	addisu_alemayehu	wombera	7	48	34
18-Apr-2019	gura_ferda	semerta_1	14				itang_special	baziel_1	16										gesgesa	2019-04-17	addisu_alemayehu	wombera	7	51	34
19-Apr-2019	gura_ferda	kometa_1	17				itang_special	baziel_2	16										gesgesa	2019-04-17	addisu_alemayehu	wombera	7	38	34
19-Apr-2019	gura_ferda	kuki_1	16				itang_special	baziel_3	16										gesgesa	2019-04-17	addisu_alemayehu	wombera	7	35	34
19-Apr-2019	gura_ferda	kuki_resettlement_1	17				itang_special	biljakoak_1	16										gesgesa	2019-04-17	addisu_alemayehu	wombera	7	42	34
19-Apr-2019	gura_ferda	ohka_1	16				itang_special	biljakoak_2	16										harawo_2	2019-04-20	sultan_hussein	meta	1	16	14
20-Apr-2019	gura_ferda	abey_arat_1	16				itang_special	dorong_1	16										jedia	2019-04-20	addisu_alemayehu	wombera	3	48	16
20-Apr-2019	gura_ferda	abey_arat_2	16				itang_special	dorong_2	16										jedia	2019-04-20	addisu_alemayehu	wombera	3	45	16
20-Apr-2019	gura_ferda	abey_hulet_1	16				itang_special	dorong_3	16										jedia	2019-04-20	addisu_alemayehu	wombera	3	38	16
20-Apr-2019	gura_ferda	abey_hulet_2	15				itang_special	ebago_1	16										jedia	2019-04-20	addisu_alemayehu	wombera	3	26	16
20-Apr-2019	gura_ferda	abey_hulet_3	16				itang_special	elia_1	17										jedia	2019-04-20	addisu_alemayehu	wombera	3	29	16
20-Apr-2019	gura_ferda	genika_1	16				itang_special	ler_1	16										jedia	2019-04-20	addisu_alemayehu	wombera	3	32	16
20-Apr-2019	gura_ferda	ojemta_1	16				itang_special	okura_1	16										jedia	2019-04-20	addisu_alemayehu	wombera	3	35	16
20-Apr-2019	gura_ferda	ojemta_2	16				itang_special	pilual_1	17										jedia	2019-04-20	addisu_alemayehu	wombera	3	42	16
15-Apr-2019	itang_special	pulkod_1	15				itang_special	pilual_2	16										jedia	2019-04-20	addisu_alemayehu	wombera	3	17	16
15-Apr-2019	itang_special	pulkod_2	12				itang_special	pilual_3	16										jedia	2019-04-20	addisu_alemayehu	wombera	3	23	16
15-Apr-2019	itang_special	pulkod_3	16				itang_special	pukumo_1	16										jedia	2019-04-20	addisu_alemayehu	wombera	3	20	16
15-Apr-2019	itang_special	pulkod_4	15				itang_special	pukumo_2	16										jemera	2019-04-20	girma_glano	wombera	2	31	16
16-Apr-2019	itang_special	biljakoak_1	16				itang_special	puldeng_1	16										jemera	2019-04-20	girma_glano	wombera	2	46	16
16-Apr-2019	itang_special	biljakoak_2	16				itang_special	pulkod_1	16										jemera	2019-04-20	girma_glano	wombera	2	37	16
16-Apr-2019	itang_special	pilual_1	17				itang_special	pulkod_2	16										jemera	2019-04-20	girma_glano	wombera	2	28	16
16-Apr-2019	itang_special	pilual_2	16				itang_special	pulkod_3	16										jemera	2019-04-20	girma_glano	wombera	2	19	16
16-Apr-2019	itang_special	pilual_3	16				itang_special	pulkod_4	15										jemera	2019-04-20	girma_glano	wombera	2	22	16
16-Apr-2019	itang_special	pulkod_1	1				itang_special	war_1	16										jemera	2019-04-20	girma_glano	wombera	2	25	16
16-Apr-2019	itang_special	pulkod_2	4				itang_special	wathgach_1	16										jemera	2019-04-20	girma_glano	wombera	2	40	16
17-Apr-2019	itang_special	baziel_1	16				makoy	adure_1	18										jemera	2019-04-20	girma_glano	wombera	2	43	16
17-Apr-2019	itang_special	baziel_2	16				makoy	batokdol_1	16										jemera	2019-04-20	girma_glano	wombera	2	49	16
17-Apr-2019	itang_special	baziel_3	16				makoy	bid_1	16										kometa	2019-04-19	belay_boda	gura_ferda	1	60	17
17-Apr-2019	itang_special	dorong_1	16				makoy	bildak_1	16										kometa	2019-04-19	belay_boda	gura_ferda	1	49	17
17-Apr-2019	itang_special	dorong_2	16				makoy	bildak_2	16										kometa	2019-04-19	belay_boda	gura_ferda	1	32	17
17-Apr-2019	itang_special	dorong_3	16				makoy	bilkir_1	16										kometa	2019-04-19	belay_boda	gura_ferda	1	57	17
17-Apr-2019	itang_special	war_1	16				makoy	bilnyoak_1	17										kometa	2019-04-19	belay_boda	gura_ferda	1	35	17
17-Apr-2019	itang_special	wathgach_1	16				makoy	bilwuor_1	16										kometa	2019-04-19	belay_boda	gura_ferda	1	42	17
18-Apr-2019	itang_special	achwa_1	16				makoy	bipiniiem_1	17										kometa	2019-04-19	belay_boda	gura_ferda	1	45	17
18-Apr-2019	itang_special	achwa_2	12				makoy	douyrir_1	16										kometa	2019-04-19	belay_boda	gura_ferda	1	53	17
18-Apr-2019	itang_special	adong_1	15				makoy	gier_1	16										kometa	2019-04-19	belay_boda	gura_ferda	1	29	17
18-Apr-2019	itang_special	adong_2	16				makoy	gier_2	16										kometa	2019-04-19	belay_boda	gura_ferda	1	39	17
18-Apr-2019	itang_special	adong_3	1				makoy	guer-guer_1	16										kometa	2019-04-19	belay_boda	gura_ferda	1	25	17
18-Apr-2019	itang_special	awagn_1	11				makoy	jiongol_1	20										kometa	2019-04-19	belay_boda	gura_ferda	1	22	17
18-Apr-2019	itang_special	okura_1	16				makoy	kondey_1	16										oda_cafa	2019-04-19	sultan_hussein	meta	1	17	16
18-Apr-2019	itang_special	pukumo_1	16				makoy	kondey_2	16										ojemta	2019-04-20	belay_boda	gura_ferda	1	46	32
18-Apr-2019	itang_special	pukumo_2	16				makoy	kongdakuach_1	16										ojemta	2019-04-20	belay_boda	gura_ferda	1	52	32
19-Apr-2018	itang_special	ler_1	1				makoy	liet_nyaruach_1	16										ojemta	2019-04-20	belay_boda	gura_ferda	2	34	32
19-Apr-2019	itang_special	achwa_2	1				makoy	liet_nyaruach_2	16										ojemta	2019-04-20	belay_boda	gura_ferda	1	55	32
19-Apr-2019	itang_special	ebago_1	16				makoy	longjiok_1	16										ojemta	2019-04-20	belay_boda	gura_ferda	2	43	32
19-Apr-2019	itang_special	elia_1	16				makoy	longjiok_2	16										ojemta	2019-04-20	belay_boda	gura_ferda	2	37	32
19-Apr-2019	itang_special	ler_1	15				makoy	nyinenyang_town_01_1	16										ojemta	2019-04-20	belay_boda	gura_ferda	2	40	32
19-Apr-2019	itang_special	puldeng_1	15				makoy	nyinenyang_town_01_2	18										ojemta	2019-04-20	belay_boda	gura_ferda	1	35	32
21-Apr-2019	itang_special	achwa_2	3				makoy	nyinenyang_town_02_1	17										ojemta	2019-04-20	belay_boda	gura_ferda	1	42	32
21-Apr-2019	itang_special	achwa_3	19				makoy	nyinenyang_town_02_2	18										ojemta	2019-04-20	belay_boda	gura_ferda	1	49	32
21-Apr-2019	itang_special	awagn_1	5				makoy	puokueth_1	16										ojemta	2019-04-20	belay_boda	gura_ferda	2	49	32
21-Apr-2019	itang_special	elia_1	1				makoy	puokueth_2	16										ojemta	2019-04-20	belay_boda	gura_ferda	2	46	32
23-Apr-2019	itang_special	puldeng_1	1				makoy	tormorok_1	16										ojemta	2019-04-20	belay_boda	gura_ferda	1	38	32
16-Apr-2019	makoy	bildak_1	16				makoy	wunthow_1	18										otuwa	2019-04-17	belay_boda	gura_ferda	4	66	65
16-Apr-2019	makoy	bildak_2	16				makoy	wunthow_2	18										otuwa	2019-04-17	belay_boda	gura_ferda	4	70	65
16-Apr-2019	makoy	bilwuor_1	14				mecha	a_fana_deramani_17	16										pire	2019-04-20	nathan_desalegn	wombera	3	17	16
17-Apr-2019	makoy	adure_1	17				mecha	a_masik_6	16										semerta	2019-04-18	samual_abebe	gura_ferda	1	15	14
17-Apr-2019	makoy	bilwuor_1	2				mecha	addis_emba_12	16										semerta	2019-04-18	samual_abebe	gura_ferda	1	932223556	14
17-Apr-2019	makoy	kondey_1	16				mecha	addis_lidat_3	16										senkora	2019-04-17	girma_glano	wombera	5	40	18
17-Apr-2019	makoy	kondey_2	16				mecha	andinet_3	15										senkora	2019-04-17	girma_glano	wombera	5	49	18
17-Apr-2019	makoy	tormorok_1	15				mecha	bachima_12	16										senkora	2019-04-17	girma_glano	wombera	5	37	18
17-Mar-2019	makoy	tormorok_1	1				mecha	bachima_48	1										senkora	2019-04-17	girma_glano	wombera	5	19	18
18-Apr-2019	makoy	adure_1	1				mecha	bachima_8	15										senkora	2019-04-17	girma_glano	wombera	5	31	18
18-Apr-2019	makoy	liet_nyaruach_1	16				mecha	berta_gabere_20	15										senkora	2019-04-17	girma_glano	wombera	5	34	18
18-Apr-2019	makoy	liet_nyaruach_2	16				mecha	berta_gabere_9	1										senkora	2019-04-17	girma_glano	wombera	5	43	18
18-Apr-2019	makoy	nyinenyang_town_01_1	16				mecha	birakit_zuria_21	16										senkora	2019-04-17	girma_glano	wombera	5	46	18
18-Apr-2019	makoy	nyinenyang_town_01_2	18				mecha	dagi_abiyot_3	16										senkora	2019-04-17	girma_glano	wombera	5	28	18
19-Apr-2019	makoy	batokdol_1	16				mecha	dil_bategil_25	17										senkora	2019-04-17	girma_glano	wombera	5	22	18
19-Apr-2019	makoy	douyrir_1	16				mecha	enguti_1	16										senkora	2019-04-17	girma_glano	wombera	5	52	18
19-Apr-2019	makoy	guer-guer_1	16				mecha	falega_birhan_5	16										senkora	2019-04-17	girma_glano	wombera	5	25	18
19-Apr-2019	makoy	nyinenyang_town_02_2	18				mecha	goragot_10	16										wegdi	2019-04-17	addisu_alemayehu	wombera	9	36	32
19-Apr-2019	makoy	puokueth_1	1				mecha	inamirt_16	16										wegdi	2019-04-17	addisu_alemayehu	wombera	9	40	32
20-Apr-2019	makoy	bid_1	16				mecha	inashenifalen_11	16										wegdi	2019-04-17	addisu_alemayehu	wombera	9	43	32
20-Apr-2019	makoy	gier_2	16				mecha	kudemi_36	16										wegdi	2019-04-17	addisu_alemayehu	wombera	9	49	32
20-Apr-2019	makoy	nyinenyang_town_02_1	17				mecha	kurti_bahir_28	16										wegdi	2019-04-17	addisu_alemayehu	wombera	9	46	32
20-Apr-2019	makoy	puokueth_1	15				mecha	kurti_bahir_30	1										wegdi	2019-04-17	addisu_alemayehu	wombera	9	33	32
21-Apr-2019	makoy	gier_1	16				mecha	makeni_30	16										weltaha	2019-04-23	tegegn_mulat	meta	1	17	16
21-Apr-2019	makoy	kongdakuach_1	16				mecha	marehwi_01_12	16										zemitiya	2019-04-21	firdawek_getahun	wombera	6	17	16
21-Apr-2019	makoy	puokueth_2	16				mecha	marehwi_02_30	16
21-Apr-2019	makoy	wunthow_2	15				mecha	rim_5	16
22-Apr-2019	makoy	bilkir_1	16				mecha	tagel_taringa_9	16
22-Apr-2019	makoy	bipiniiem_1	16				mecha	tatek_lesira_7	16
22-Apr-2019	makoy	longjiok_1	16				mecha	tekiledib_7	16
22-Apr-2019	makoy	wunthow_1	18				mecha	telita_5	1
22-Apr-2019	makoy	wunthow_2	3				mecha	telita_6	15
23-Apr-2019	makoy	bilnyoak_1	17				mecha	w_abay_10	15
23-Apr-2019	makoy	bipiniiem_1	1				mecha	w_abay_20	1
23-Apr-2019	makoy	jiongol_1	20				mecha	watat_bar_2	16
23-Apr-2019	makoy	longjiok_2	16				mecha	zemene_hiwot_16	16
16-Apr-2019	mecha	bachima_12	16				mecha	zemene_hiwot_5	16
16-Apr-2019	mecha	bachima_48	1				meta	biftu_gnama_1	16
16-Apr-2019	mecha	bachima_8	15				meta	biftu_oda_1	16
16-Apr-2019	mecha	inamirt_16	16				meta	bikiye_02_1	17
16-Apr-2019	mecha	inashenifalen_11	16				meta	burka_jalala_02_1	16
17-Apr-2019	mecha	birakit_zuria_21	16				meta	cafa_ramis_1	18
17-Apr-2019	mecha	falega_birhan_5	16				meta	calaqo_lola_1	13
17-Apr-2019	mecha	kurti_bahir_28	16				meta	calaqo_lola_10	3
17-Apr-2019	mecha	watat_bar_2	16				meta	calnqo_01_1	16
18-Apr-2019	mecha	a_masik_6	16				meta	calnqo_02_1	16
18-Apr-2019	mecha	goragot_10	16				meta	dhoke_01_1	16
18-Apr-2019	mecha	tatek_lesira_7	16				meta	dhoqee_01_1	16
18-Apr-2019	mecha	w_abay_10	15				meta	dudeela_1	16
18-Apr-2019	mecha	w_abay_20	1				meta	dursitu_bilisuma_1	15
19-Apr-2019	mecha	a_fana_deramani_17	15				meta	falmatu_saba_1	15
19-Apr-2019	mecha	addis_lidat_3	16				meta	falmatu_saba_2	2
19-Apr-2019	mecha	dagi_abiyot_3	16				meta	gamachu_duse_1	17
19-Apr-2019	mecha	dil_bategil_25	17				meta	halayo_1	16
19-Mar-2019	mecha	a_fana_deramani_17	1				meta	haraw_01_1	15
20-Apr-2019	mecha	kurti_bahir_30	1				meta	haraw_01_15	1
20-Apr-2019	mecha	makeni_30	16				meta	harawo_2_1	13
20-Apr-2019	mecha	marehwi_01_12	16				meta	harawo_2_3	1
20-Apr-2019	mecha	marehwi_02_30	16				meta	hawi_bilisuma_1	16
20-Apr-2019	mecha	rim_5	16				meta	hidhatu_saba_1	16
22-Apr-2019	mecha	addis_emba_12	16				meta	itisa_qolo_1	16
22-Apr-2019	mecha	andinet_3	15				meta	kulubi_1	17
22-Apr-2019	mecha	tekiledib_7	16				meta	lelistu_1	16
22-Apr-2019	mecha	telita_5	1				meta	mudhi_leenca_1	16
22-Apr-2019	mecha	telita_6	15				meta	oda_cafa_1	16
23-Apr-2019	mecha	berta_gabere_20	15				meta	salama_1	16
23-Apr-2019	mecha	berta_gabere_9	1				meta	walensu_01_1	16
23-Apr-2019	mecha	enguti_1	16				meta	walensu_02_1	16
23-Apr-2019	mecha	kudemi_36	16				meta	waliqadu_saba_1	17
23-Apr-2019	mecha	tagel_taringa_9	16				meta	wayber_1	16
24-Apr-2019	mecha	zemene_hiwot_16	16				meta	weltaha_1	16
24-Apr-2019	mecha	zemene_hiwot_5	16				wendo_genet	abaye_1	15
15-Apr-2019	meta	calaqo_lola_1	1				wendo_genet	abaye_2	19
15-Apr-2019	meta	calaqo_lola_10	1				wendo_genet	abaye_7	1
16-Apr-2019	meta	calaqo_lola_1	1				wendo_genet	aruma_1	18
16-Apr-2019	meta	calaqo_lola_10	2				wendo_genet	aruma_2	19
16-Apr-2019	meta	dursitu_bilisuma_1	14				wendo_genet	babo_chorara_1	16
16-Apr-2019	meta	gamachu_duse_1	17				wendo_genet	baje_fabirika_1	16
16-Apr-2019	meta	hawi_bilisuma_1	16				wendo_genet	baje_fabirika_2	16
17-Apr-2019	meta	calaqo_lola_1	11				wendo_genet	baje_gemeche_1	16
17-Apr-2019	meta	calnqo_01_1	16				wendo_genet	chuko_1	17
17-Apr-2019	meta	calnqo_02_1	16				wendo_genet	chuko_town_1	16
17-Apr-2019	meta	dursitu_bilisuma_1	1				wendo_genet	chuko_town_2	16
17-Apr-2019	meta	kulubi_1	16				wendo_genet	chuko_town_3	16
17-Mar-2019	meta	kulubi_1	1				wendo_genet	chuko_town_4	16
18-Apr-2019	meta	burka_jalala_02_1	16				wendo_genet	chuko_town_5	16
18-Apr-2019	meta	haraw_01_1	2				wendo_genet	edo_1	16
18-Apr-2019	meta	haraw_01_15	1				wendo_genet	edo_2	16
18-Apr-2019	meta	salama_1	16				wendo_genet	edo_3	16
18-Apr-2019	meta	walensu_01_1	16				wendo_genet	gike_atoye_1	16
18-Apr-2019	meta	walensu_02_1	16				wendo_genet	gike_gina_1	16
19-Apr-2019	meta	biftu_gnama_1	16				wendo_genet	gike_gina_2	16
19-Apr-2019	meta	bikiye_02_1	17				wendo_genet	gike_gina_3	16
19-Apr-2019	meta	dudeela_1	16				wendo_genet	kela_town_1	16
19-Apr-2019	meta	lelistu_1	16				wendo_genet	kela_town_2	16
19-Apr-2019	meta	mudhi_leenca_1	16				wendo_genet	wesha_soyama_1	16
19-Apr-2019	meta	oda_cafa_1	16				wendo_genet	wesha_soyama_2	16
20-Apr-2019	meta	cafa_ramis_1	18				wendo_genet	wetera_genido_1	16
20-Apr-2019	meta	haraw_01_1	13				wendo_genet	wetera_kechema_1	16
20-Apr-2019	meta	harawo_2_1	13				wendo_genet	wetera_kechema_2	16
20-Apr-2019	meta	harawo_2_3	1				wendo_genet	yuwo_1	16
20-Apr-2019	meta	itisa_qolo_1	16				wendo_genet	yuwo_2	16
21-Apr-2019	meta	biftu_oda_1	16				wombera	adis_alem_7	16
21-Apr-2019	meta	dhoqee_01_1	16				wombera	aebech_2	16
21-Apr-2019	meta	falmatu_saba_1	15				wombera	amfita_8	16
21-Apr-2019	meta	falmatu_saba_2	2				wombera	ateshum_5	16
21-Apr-2019	meta	wayber_1	16				wombera	begondi_3	16
22-Apr-2019	meta	dhoke_01_1	16				wombera	chancho_bedaso_3	16
22-Apr-2019	meta	halayo_1	16				wombera	d_zeit_01_10	16
22-Apr-2019	meta	hidhatu_saba_1	16				wombera	d_zeit_01_15	17
22-Apr-2019	meta	waliqadu_saba_1	17				wombera	d_zeit_02_8	16
23-Apr-2019	meta	weltaha_1	16				wombera	duria_13	1
16-Apr-2019	wendo_genet	chuko_1	17				wombera	duria_16	1
16-Apr-2019	wendo_genet	chuko_town_1	16				wombera	duria_4	14
16-Apr-2019	wendo_genet	chuko_town_2	16				wombera	gawla_3	17
16-Apr-2019	wendo_genet	chuko_town_3	16				wombera	gegocher_11	16
17-Apr-2019	wendo_genet	chuko_town_4	15				wombera	gesgesa_12	16
17-Apr-2019	wendo_genet	chuko_town_5	16				wombera	gesgesa_7	18
17-Apr-2019	wendo_genet	kela_town_1	16				wombera	harabu_6	16
17-Apr-2019	wendo_genet	wesha_soyama_1	16				wombera	jedia_3	16
18-Apr-2019	wendo_genet	abaye_1	15				wombera	jemera_2	16
18-Apr-2019	wendo_genet	abaye_2	19				wombera	kital_5	16
18-Apr-2019	wendo_genet	abaye_7	1				wombera	menesebu_6	17
18-Apr-2019	wendo_genet	chuko_town_4	1				wombera	menesebu_8	16
18-Apr-2019	wendo_genet	wetera_kechema_1	16				wombera	minju_bolele_1	16
18-Apr-2019	wendo_genet	wetera_kechema_2	16				wombera	pire_1	1
19-Apr-2019	wendo_genet	aruma_1	18				wombera	pire_3	14
19-Apr-2019	wendo_genet	aruma_2	19				wombera	pire_4	1
19-Apr-2019	wendo_genet	edo_1	16				wombera	sanka_7	16
19-Apr-2019	wendo_genet	edo_2	16				wombera	senkora_5	18
19-Apr-2019	wendo_genet	wetera_genido_1	1				wombera	tumi_3	16
19-Apr-2019	wendo_genet	yuwo_1	16				wombera	ubi_2	16
20-Apr-2019	wendo_genet	babo_chorara_1	15				wombera	wegdi_15	16
20-Apr-2019	wendo_genet	baje_fabirika_1	16				wombera	wegdi_9	16
20-Apr-2019	wendo_genet	baje_fabirika_2	16				wombera	zemitiya_6	16
20-Apr-2019	wendo_genet	baje_gemeche_1	16						471
20-Apr-2019	wendo_genet	wetera_genido_1	15
21-Apr-2019	wendo_genet	gike_atoye_1	16
22-Apr-2019	wendo_genet	babo_chorara_1	1
22-Apr-2019	wendo_genet	edo_3	16
22-Apr-2019	wendo_genet	gike_gina_1	16
22-Apr-2019	wendo_genet	gike_gina_2	16
22-Apr-2019	wendo_genet	gike_gina_3	16
22-Apr-2019	wendo_genet	kela_town_2	16
22-Apr-2019	wendo_genet	wesha_soyama_2	16
22-Apr-2019	wendo_genet	yuwo_2	16
15-Apr-2019	wombera	adis_alem_7	16
15-Apr-2019	wombera	d_zeit_02_8	15
16-Apr-2019	wombera	aebech_2	16
16-Apr-2019	wombera	amfita_8	16
16-Apr-2019	wombera	gegocher_11	16
16-Apr-2019	wombera	kital_5	16
17-Apr-2019	wombera	d_zeit_01_10	16
17-Apr-2019	wombera	d_zeit_01_15	17
17-Apr-2019	wombera	d_zeit_02_8	1
17-Apr-2019	wombera	gesgesa_12	16
17-Apr-2019	wombera	gesgesa_7	18
17-Apr-2019	wombera	senkora_5	18
17-Apr-2019	wombera	wegdi_15	16
17-Apr-2019	wombera	wegdi_9	16
18-Apr-2019	wombera	ateshum_5	16
18-Apr-2019	wombera	gawla_3	17
18-Apr-2019	wombera	jemera_2	1
18-Apr-2019	wombera	menesebu_6	17
18-Apr-2019	wombera	menesebu_8	16
18-Apr-2019	wombera	tumi_3	16
18-Apr-2019	wombera	ubi_2	1
19-Apr-2019	wombera	chancho_bedaso_3	16
19-Apr-2019	wombera	minju_bolele_1	16
19-Apr-2019	wombera	sanka_7	16
20-Apr-2019	wombera	harabu_6	1
20-Apr-2019	wombera	jedia_3	16
20-Apr-2019	wombera	jemera_2	15
20-Apr-2019	wombera	pire_1	1
20-Apr-2019	wombera	pire_3	14
20-Apr-2019	wombera	pire_4	1
20-Apr-2019	wombera	ubi_2	15
21-Apr-2019	wombera	duria_13	1
21-Apr-2019	wombera	duria_16	1
21-Apr-2019	wombera	duria_4	14
21-Apr-2019	wombera	harabu_6	15
21-Apr-2019	wombera	zemitiya_6	16
22-Apr-2019	wombera	begondi_3	16

## Sheet: HH interviewed
Number of households interviewed by segment									Average HH size
woreda	selected_segment	No.HH							woreda	Mean_HH_size	SD_HH_size
andede	adisge_1	16							andede	5.24641	1.54522
andede	adisge_2	16							errer	6.06571	2.06375
andede	adisge_3	15							guagsa_shukudad	5.09485	1.44431
andede	amber_zuria_1	14							gura_ferda	4.16807	1.65087
andede	amber_zuria_2	16							itang_special	4.99379	1.97336
andede	amber_zuria_21	1							makoy	5.67081	1.82346
andede	amber_zuria_3	16							mecha	5.13721	1.54444
andede	amber_zuria_5	1							meta	5.7624	1.90764
andede	chendefo_1	16							wendo_genet	5.15369	1.81793
andede	daget_1	16							wombera	4.03185	1.7336
andede	enaskay_1	16
andede	genetua_1	16
andede	genetua_2	17
andede	gudalema_1	16
andede	gudalema_2	16
andede	jama_1	16
andede	jama_2	18
andede	misleawash_1	16
andede	sendeba_1	17
andede	shitirug_1	16
andede	shitirug_2	16
andede	t_aditer_1	16
andede	t_amba_1	16
andede	w_nificham_1	16
andede	w_nificham_2	16
andede	yewebe_1	16
andede	yewebe_2	17
andede	yewush_1	17
andede	zengoba_1	16
andede	zengoba_2	17
andede	zikir_1	16
andede	zikir_2	17
errer	argoba_1	16
errer	argoba_2	16
errer	argoba_3	16
errer	argoba_4	19
errer	argoba_5	16
errer	argoba_6	16
errer	doddota_1	16
errer	doddota_2	16
errer	doddota_3	17
errer	doddota_4	16
errer	eleoda_1	16
errer	eleoda_2	15
errer	hawaye_1	18
errer	hawaye_2	16
errer	hawaye_3	16
errer	hawaye_4	16
errer	hawaye_5	16
errer	hawaye_6	16
errer	hawaye_7	17
errer	hawaye_8	16
errer	kara_1	16
errer	kara_2	15
errer	kara_3	16
errer	kara_4	16
errer	kara_5	17
errer	kara_6	16
errer	ulanula_1	16
errer	ulanula_2	16
errer	ulanula_3	17
errer	ulanula_4	16
guagsa_shukudad	adira_1	17
guagsa_shukudad	adira_2	16
guagsa_shukudad	adira_3	16
guagsa_shukudad	afisla_1	16
guagsa_shukudad	afisla_2	16
guagsa_shukudad	afisla_3	17
guagsa_shukudad	afisla_4	16
guagsa_shukudad	agiza_1	16
guagsa_shukudad	asikuna_1	16
guagsa_shukudad	asikuna_2	16
guagsa_shukudad	asikuna_3	16
guagsa_shukudad	baguna_1	16
guagsa_shukudad	baguna_2	16
guagsa_shukudad	gusha_1	16
guagsa_shukudad	saba_1	16
guagsa_shukudad	shinkurata_1	16
guagsa_shukudad	telele_01_1	17
guagsa_shukudad	telele_01_2	16
guagsa_shukudad	telele_01_3	15
guagsa_shukudad	telele_01_4	16
guagsa_shukudad	telele_02_1	16
guagsa_shukudad	telele_02_2	15
guagsa_shukudad	wenberte_1	16
guagsa_shukudad	wenberte_2	16
guagsa_shukudad	wonijela_agula_1	16
guagsa_shukudad	wonijela_agula_2	16
guagsa_shukudad	wonijela_agula_3	16
guagsa_shukudad	zagira_1	20
guagsa_shukudad	zala_1	16
guagsa_shukudad	zebayita_1	16
gura_ferda	abey_arat_1	16
gura_ferda	abey_arat_2	16
gura_ferda	abey_hulet_1	15
gura_ferda	abey_hulet_2	15
gura_ferda	abey_hulet_3	16
gura_ferda	alenga_1	15
gura_ferda	alenga_4	1
gura_ferda	berji_1	16
gura_ferda	berji_2	16
gura_ferda	bibita_1	16
gura_ferda	biftu_town_1	17
gura_ferda	biftu_town_2	16
gura_ferda	biftu_town_3	16
gura_ferda	biftu_town_4	16
gura_ferda	biftu_town_5	16
gura_ferda	biftu_town_6	16
gura_ferda	gabika_1	16
gura_ferda	genika_1	16
gura_ferda	kometa_1	17
gura_ferda	kuja_1	16
gura_ferda	kuja_2	16
gura_ferda	kuki_1	16
gura_ferda	kuki_resettlement_1	17
gura_ferda	ohka_1	16
gura_ferda	ojemta_1	16
gura_ferda	ojemta_2	16
gura_ferda	otuwa_1	16
gura_ferda	otuwa_2	16
gura_ferda	otuwa_3	15
gura_ferda	otuwa_4	16
gura_ferda	semerta_1	14
itang_special	achwa_1	16
itang_special	achwa_2	16
itang_special	achwa_3	19
itang_special	adong_1	15
itang_special	adong_2	16
itang_special	adong_3	1
itang_special	awagn_1	16
itang_special	baziel_1	16
itang_special	baziel_2	16
itang_special	baziel_3	16
itang_special	biljakoak_1	16
itang_special	biljakoak_2	16
itang_special	dorong_1	16
itang_special	dorong_2	16
itang_special	dorong_3	16
itang_special	ebago_1	16
itang_special	elia_1	17
itang_special	ler_1	16
itang_special	okura_1	16
itang_special	pilual_1	17
itang_special	pilual_2	16
itang_special	pilual_3	16
itang_special	pukumo_1	16
itang_special	pukumo_2	16
itang_special	puldeng_1	16
itang_special	pulkod_1	16
itang_special	pulkod_2	16
itang_special	pulkod_3	16
itang_special	pulkod_4	15
itang_special	war_1	16
itang_special	wathgach_1	16
makoy	adure_1	17
makoy	batokdol_1	16
makoy	bid_1	16
makoy	bildak_1	15
makoy	bildak_2	15
makoy	bilkir_1	16
makoy	bilnyoak_1	15
makoy	bilwuor_1	15
makoy	bipiniiem_1	17
makoy	douyrir_1	16
makoy	gier_1	16
makoy	gier_2	16
makoy	guer-guer_1	16
makoy	jiongol_1	20
makoy	kondey_1	16
makoy	kondey_2	15
makoy	kongdakuach_1	16
makoy	liet_nyaruach_1	16
makoy	liet_nyaruach_2	16
makoy	longjiok_1	16
makoy	longjiok_2	16
makoy	nyinenyang_town_01_1	16
makoy	nyinenyang_town_01_2	16
makoy	nyinenyang_town_02_1	17
makoy	nyinenyang_town_02_2	16
makoy	puokueth_1	15
makoy	puokueth_2	16
makoy	tormorok_1	16
makoy	wunthow_1	18
makoy	wunthow_2	17
mecha	a_fana_deramani_17	16
mecha	a_masik_6	16
mecha	addis_emba_12	16
mecha	addis_lidat_3	16
mecha	andinet_3	15
mecha	bachima_12	16
mecha	bachima_48	1
mecha	bachima_8	15
mecha	berta_gabere_20	15
mecha	berta_gabere_9	1
mecha	birakit_zuria_21	16
mecha	dagi_abiyot_3	16
mecha	dil_bategil_25	17
mecha	enguti_1	16
mecha	falega_birhan_5	16
mecha	goragot_10	16
mecha	inamirt_16	16
mecha	inashenifalen_11	16
mecha	kudemi_36	16
mecha	kurti_bahir_28	16
mecha	kurti_bahir_30	1
mecha	makeni_30	16
mecha	marehwi_01_12	16
mecha	marehwi_02_30	16
mecha	rim_5	16
mecha	tagel_taringa_9	16
mecha	tatek_lesira_7	16
mecha	tekiledib_7	16
mecha	telita_5	1
mecha	telita_6	15
mecha	w_abay_10	15
mecha	w_abay_20	1
mecha	watat_bar_2	16
mecha	zemene_hiwot_16	16
mecha	zemene_hiwot_5	16
meta	biftu_gnama_1	16
meta	biftu_oda_1	16
meta	bikiye_02_1	17
meta	burka_jalala_02_1	16
meta	cafa_ramis_1	18
meta	calaqo_lola_1	13
meta	calaqo_lola_10	3
meta	calnqo_01_1	16
meta	calnqo_02_1	16
meta	dhoke_01_1	16
meta	dhoqee_01_1	16
meta	dudeela_1	16
meta	dursitu_bilisuma_1	15
meta	falmatu_saba_1	15
meta	falmatu_saba_2	2
meta	gamachu_duse_1	17
meta	halayo_1	16
meta	haraw_01_1	15
meta	haraw_01_15	1
meta	harawo_2_1	13
meta	harawo_2_3	1
meta	hawi_bilisuma_1	16
meta	hidhatu_saba_1	16
meta	itisa_qolo_1	16
meta	kulubi_1	17
meta	lelistu_1	16
meta	mudhi_leenca_1	16
meta	oda_cafa_1	16
meta	salama_1	16
meta	walensu_01_1	16
meta	walensu_02_1	16
meta	waliqadu_saba_1	17
meta	wayber_1	16
meta	weltaha_1	16
wendo_genet	abaye_1	15
wendo_genet	abaye_2	19
wendo_genet	abaye_7	1
wendo_genet	aruma_1	18
wendo_genet	aruma_2	19
wendo_genet	babo_chorara_1	16
wendo_genet	baje_fabirika_1	16
wendo_genet	baje_fabirika_2	16
wendo_genet	baje_gemeche_1	16
wendo_genet	chuko_1	17
wendo_genet	chuko_town_1	16
wendo_genet	chuko_town_2	16
wendo_genet	chuko_town_3	16
wendo_genet	chuko_town_4	16
wendo_genet	chuko_town_5	16
wendo_genet	edo_1	16
wendo_genet	edo_2	16
wendo_genet	edo_3	16
wendo_genet	gike_atoye_1	16
wendo_genet	gike_gina_1	16
wendo_genet	gike_gina_2	16
wendo_genet	gike_gina_3	16
wendo_genet	kela_town_1	16
wendo_genet	kela_town_2	16
wendo_genet	wesha_soyama_1	15
wendo_genet	wesha_soyama_2	16
wendo_genet	wetera_genido_1	16
wendo_genet	wetera_kechema_1	16
wendo_genet	wetera_kechema_2	16
wendo_genet	yuwo_1	16
wendo_genet	yuwo_2	16
wombera	adis_alem_7	16
wombera	aebech_2	16
wombera	amfita_8	16
wombera	ateshum_5	16
wombera	begondi_3	16
wombera	chancho_bedaso_3	16
wombera	d_zeit_01_10	16
wombera	d_zeit_01_15	17
wombera	d_zeit_02_8	16
wombera	duria_13	1
wombera	duria_16	1
wombera	duria_4	14
wombera	gawla_3	17
wombera	gegocher_11	16
wombera	gesgesa_12	16
wombera	gesgesa_7	18
wombera	harabu_6	16
wombera	jedia_3	16
wombera	jemera_2	16
wombera	kital_5	16
wombera	menesebu_6	17
wombera	menesebu_8	16
wombera	minju_bolele_1	16
wombera	pire_1	1
wombera	pire_3	14
wombera	pire_4	1
wombera	sanka_7	16
wombera	senkora_5	18
wombera	tumi_3	16
wombera	ubi_2	16
wombera	wegdi_15	16
wombera	wegdi_9	16
wombera	zemitiya_6	16
		4829

## Sheet: interviewer check
HH interviews by interviewer								Pctge of non Interviews
Interviewer	HH.Interviewed	HH.Visited						int_name	Percentage
abayneh_tunje	131	131						abayneh_tunje	0
abera_mersha	134	134						abera_mersha	0
abinet_teshome	129	129						abinet_teshome	0
addisu_alemayehu	114	114						addisu_alemayehu	0
alazar_kefyalewu	96	96						alazar_kefyalewu	0
alehegn_bekele	113	113						alehegn_bekele	0
amanual_dubale	115	115						amanual_dubale	0
belay_boda	145	146						belay_boda	0
debalke_dale	129	129						debalke_dale	0
eyayou_girma	110	111						eyayou_girma	0
firdawek_getahun	243	243						firdawek_getahun	0
g_silase_gendisha	142	142						g_silase_gendisha	0
gelila_biresawu	128	128						gelila_biresawu	0
girma_glano	99	99						girma_glano	0
gizachew_girma	116	116						gizachew_girma	0
hadiya_hassen	114	114						hadiya_hassen	0
haymanot_nigussie	111	112						haymanot_nigussie	0.892857
hiwot_tadesse	130	130						hiwot_tadesse	0
kiyar_jemal	119	130						kiyar_jemal	7.69231
manaye_yihun	128	128						manaye_yihun	0
mekuria_asnake_	128	128						mekuria_asnake_	0
melat_w_mariam	112	112						melat_w_mariam	0
migebaru_debalkie	111	111						migebaru_debalkie	0
misgun_shewangizawu	120	120						misgun_shewangizawu	0
muluken_bekele	128	128						muluken_bekele	0
mustefa_glagne	133	135						mustefa_glagne	1.48148
nathan_desalegn	130	130						nathan_desalegn	0
samual_abebe	107	112						samual_abebe	3.57143
simeon_meskele	113	113						simeon_meskele	0
sintayehu_abebe	112	112						sintayehu_abebe	0
sultan_hussein	125	125						sultan_hussein	0
tariku_bekelecho	101	101						tariku_bekelecho	0
tegegn_mulat	116	116						tegegn_mulat	0
tekelemariam_gultie	112	112						tekelemariam_gultie	0
teklu_teshome	111	112						teklu_teshome	0.892857
tesfaye_kanko	150	150						tesfaye_kanko	0
tsegaye_yohanes	113	114						tsegaye_yohanes	0.877193
wubshet_estifanos	127	127						wubshet_estifanos	0
zebenay_bussa	130	130						zebenay_bussa	0
	4825	4848		0.995256

## Sheet: ind 1
woreda	kebele	interviewed_ind	No.Individuals
andede	adisge	yes	63
andede	amber_zuria	yes	99
andede	chendefo	yes	23
andede	daget	yes	27
andede	enaskay	yes	24
andede	genetua	yes	53
andede	gudalema	yes	56
andede	jama	yes	57
andede	misleawash	yes	21
andede	sendeba	yes	33
andede	shitirug	yes	57
andede	t_aditer	yes	19
andede	t_amba	yes	27
andede	w_nificham	yes	60
andede	yewebe	yes	71
andede	yewush	yes	35
andede	zengoba	yes	42
andede	zikir	yes	63
errer	argoba	no	10
errer	argoba	yes	252
errer	doddota	no	3
errer	doddota	yes	172
errer	eleoda	no	10
errer	eleoda	yes	51
errer	hawaye	no	18
errer	hawaye	yes	301
errer	kara	yes	254
errer	ulanula	no	12
errer	ulanula	yes	159
guagsa_shukudad	adira	no	2
guagsa_shukudad	adira	yes	92
guagsa_shukudad	afisla	no	1
guagsa_shukudad	afisla	yes	113
guagsa_shukudad	agiza	yes	25
guagsa_shukudad	asikuna	no	1
guagsa_shukudad	asikuna	yes	84
guagsa_shukudad	baguna	yes	65
guagsa_shukudad	gusha	yes	23
guagsa_shukudad	saba	yes	24
guagsa_shukudad	shinkurata	yes	21
guagsa_shukudad	telele_01	yes	104
guagsa_shukudad	telele_02	no	1
guagsa_shukudad	telele_02	yes	45
guagsa_shukudad	wenberte	no	1
guagsa_shukudad	wenberte	yes	54
guagsa_shukudad	wonijela_agula	yes	72
guagsa_shukudad	zagira	yes	38
guagsa_shukudad	zala	yes	26
guagsa_shukudad	zebayita	yes	26
gura_ferda	abey_arat	yes	50
gura_ferda	abey_hulet	no	3
gura_ferda	abey_hulet	yes	61
gura_ferda	alenga	yes	31
gura_ferda	berji	yes	33
gura_ferda	bibita	yes	26
gura_ferda	biftu_town	no	7
gura_ferda	biftu_town	yes	127
gura_ferda	gabika	yes	21
gura_ferda	genika	yes	18
gura_ferda	kometa	no	1
gura_ferda	kometa	yes	35
gura_ferda	kuja	yes	53
gura_ferda	kuki	yes	12
gura_ferda	kuki_resettlement	no	3
gura_ferda	kuki_resettlement	yes	36
gura_ferda	ohka	yes	25
gura_ferda	ojemta	yes	57
gura_ferda	otuwa	no	4
gura_ferda	otuwa	yes	87
gura_ferda	semerta	no	7
gura_ferda	semerta	yes	31
itang_special	achwa	yes	210
itang_special	adong	yes	117
itang_special	awagn	yes	67
itang_special	baziel	yes	239
itang_special	biljakoak	no	1
itang_special	biljakoak	yes	185
itang_special	dorong	no	1
itang_special	dorong	yes	223
itang_special	ebago	yes	98
itang_special	elia	yes	76
itang_special	ler	yes	66
itang_special	okura	no	1
itang_special	okura	yes	63
itang_special	pilual	no	14
itang_special	pilual	yes	276
itang_special	pukumo	no	5
itang_special	pukumo	yes	171
itang_special	puldeng	no	1
itang_special	puldeng	yes	63
itang_special	pulkod	no	15
itang_special	pulkod	yes	353
itang_special	war	no	3
itang_special	war	yes	81
itang_special	wathgach	yes	80
makoy	adure	no	9
makoy	adure	yes	80
makoy	batokdol	yes	94
makoy	bid	yes	95
makoy	bildak	no	7
makoy	bildak	yes	160
makoy	bilkir	no	1
makoy	bilkir	yes	89
makoy	bilnyoak	no	9
makoy	bilnyoak	yes	73
makoy	bilwuor	no	4
makoy	bilwuor	yes	91
makoy	bipiniiem	no	22
makoy	bipiniiem	yes	78
makoy	douyrir	yes	94
makoy	gier	no	4
makoy	gier	yes	178
makoy	guer-guer	no	3
makoy	guer-guer	yes	89
makoy	jiongol	no	10
makoy	jiongol	yes	114
makoy	kondey	no	7
makoy	kondey	yes	174
makoy	kongdakuach	no	5
makoy	kongdakuach	yes	77
makoy	liet_nyaruach	no	7
makoy	liet_nyaruach	yes	167
makoy	longjiok	no	5
makoy	longjiok	yes	152
makoy	nyinenyang_town_01	no	20
makoy	nyinenyang_town_01	yes	154
makoy	nyinenyang_town_02	no	20
makoy	nyinenyang_town_02	yes	167
makoy	puokueth	no	15
makoy	puokueth	yes	146
makoy	tormorok	no	7
makoy	tormorok	yes	91
makoy	wunthow	no	26
makoy	wunthow	yes	191
mecha	a_fana_deramani	yes	19
mecha	a_masik	yes	35
mecha	addis_emba	no	3
mecha	addis_emba	yes	38
mecha	addis_lidat	yes	33
mecha	andinet	no	1
mecha	andinet	yes	18
mecha	bachima	yes	65
mecha	berta_gabere	yes	15
mecha	birakit_zuria	yes	28
mecha	dagi_abiyot	yes	28
mecha	dil_bategil	no	2
mecha	dil_bategil	yes	41
mecha	enguti	yes	45
mecha	falega_birhan	yes	22
mecha	goragot	no	2
mecha	goragot	yes	30
mecha	inamirt	no	3
mecha	inamirt	yes	24
mecha	inashenifalen	yes	17
mecha	kudemi	yes	39
mecha	kurti_bahir	no	3
mecha	kurti_bahir	yes	27
mecha	makeni	no	1
mecha	makeni	yes	32
mecha	marehwi_01	yes	25
mecha	marehwi_02	yes	26
mecha	rim	yes	14
mecha	tagel_taringa	yes	28
mecha	tatek_lesira	yes	19
mecha	tekiledib	yes	36
mecha	telita	yes	39
mecha	w_abay	yes	17
mecha	watat_bar	yes	18
mecha	zemene_hiwot	yes	65
meta	biftu_gnama	no	3
meta	biftu_gnama	yes	23
meta	biftu_oda	yes	30
meta	bikiye_02	yes	34
meta	burka_jalala_02	yes	43
meta	cafa_ramis	no	1
meta	cafa_ramis	yes	36
meta	calaqo_lola	yes	41
meta	calnqo_01	no	1
meta	calnqo_01	yes	32
meta	calnqo_02	yes	38
meta	dhoke_01	yes	38
meta	dhoqee_01	yes	39
meta	dudeela	no	2
meta	dudeela	yes	29
meta	dursitu_bilisuma	yes	32
meta	falmatu_saba	no	4
meta	falmatu_saba	yes	24
meta	gamachu_duse	no	3
meta	gamachu_duse	yes	25
meta	halayo	no	3
meta	halayo	yes	20
meta	haraw_01	yes	28
meta	harawo_2	yes	18
meta	hawi_bilisuma	yes	30
meta	hidhatu_saba	yes	41
meta	itisa_qolo	yes	44
meta	kulubi	no	1
meta	kulubi	yes	35
meta	lelistu	no	2
meta	lelistu	yes	28
meta	mudhi_leenca	yes	30
meta	oda_cafa	no	2
meta	oda_cafa	yes	23
meta	salama	no	1
meta	salama	yes	31
meta	walensu_01	no	1
meta	walensu_01	yes	24
meta	walensu_02	yes	35
meta	waliqadu_saba	no	3
meta	waliqadu_saba	yes	32
meta	wayber	no	1
meta	wayber	yes	23
meta	weltaha	yes	37
wendo_genet	abaye	yes	63
wendo_genet	aruma	yes	58
wendo_genet	babo_chorara	yes	41
wendo_genet	baje_fabirika	yes	49
wendo_genet	baje_gemeche	yes	45
wendo_genet	chuko	yes	32
wendo_genet	chuko_town	no	7
wendo_genet	chuko_town	yes	137
wendo_genet	edo	yes	72
wendo_genet	gike_atoye	yes	36
wendo_genet	gike_gina	yes	98
wendo_genet	kela_town	no	2
wendo_genet	kela_town	yes	53
wendo_genet	wesha_soyama	yes	53
wendo_genet	wetera_genido	yes	36
wendo_genet	wetera_kechema	yes	60
wendo_genet	yuwo	yes	83
wombera	adis_alem	yes	67
wombera	aebech	yes	65
wombera	amfita	yes	79
wombera	ateshum	yes	67
wombera	begondi	yes	63
wombera	chancho_bedaso	yes	65
wombera	d_zeit_01	yes	109
wombera	d_zeit_02	no	4
wombera	d_zeit_02	yes	61
wombera	duria	no	1
wombera	duria	yes	68
wombera	gawla	yes	78
wombera	gegocher	yes	68
wombera	gesgesa	yes	116
wombera	harabu	no	4
wombera	harabu	yes	57
wombera	jedia	yes	77
wombera	jemera	yes	86
wombera	kital	yes	60
wombera	menesebu	no	1
wombera	menesebu	yes	105
wombera	minju_bolele	yes	62
wombera	pire	no	2
wombera	pire	yes	67
wombera	sanka	no	1
wombera	sanka	yes	55
wombera	senkora	yes	66
wombera	tumi	yes	72
wombera	ubi	yes	53
wombera	wegdi	yes	114
wombera	zemitiya	yes	62

## Sheet: ind 2
int_date	woreda	kebele	No.Individuals.interviewed
15-Apr-2019	errer	argoba	72
15-Apr-2019	guagsa_shukudad	telele_01	1
15-Apr-2019	guagsa_shukudad	telele_02	5
15-Apr-2019	itang_special	pulkod	328
15-Apr-2019	meta	calaqo_lola	5
15-Apr-2019	wombera	adis_alem	67
15-Apr-2019	wombera	d_zeit_02	60
16-Apr-2019	andede	amber_zuria	29
16-Apr-2019	andede	gudalema	28
16-Apr-2019	andede	w_nificham	27
16-Apr-2019	andede	yewebe	39
16-Apr-2019	errer	argoba	163
16-Apr-2019	errer	doddota	14
16-Apr-2019	guagsa_shukudad	adira	94
16-Apr-2019	guagsa_shukudad	telele_02	15
16-Apr-2019	gura_ferda	biftu_town	126
16-Apr-2019	itang_special	biljakoak	186
16-Apr-2019	itang_special	pilual	290
16-Apr-2019	itang_special	pulkod	40
16-Apr-2019	makoy	bildak	167
16-Apr-2019	makoy	bilwuor	89
16-Apr-2019	mecha	bachima	65
16-Apr-2019	mecha	inamirt	27
16-Apr-2019	mecha	inashenifalen	17
16-Apr-2019	meta	calaqo_lola	8
16-Apr-2019	meta	dursitu_bilisuma	29
16-Apr-2019	meta	gamachu_duse	28
16-Apr-2019	meta	hawi_bilisuma	30
16-Apr-2019	wendo_genet	chuko	32
16-Apr-2019	wendo_genet	chuko_town	94
16-Apr-2019	wombera	aebech	65
16-Apr-2019	wombera	amfita	79
16-Apr-2019	wombera	gegocher	68
16-Apr-2019	wombera	kital	60
17-Apr-2018	errer	doddota	1
17-Apr-2019	andede	amber_zuria	63
17-Apr-2019	andede	gudalema	28
17-Apr-2019	andede	w_nificham	33
17-Apr-2019	errer	doddota	160
17-Apr-2019	guagsa_shukudad	afisla	114
17-Apr-2019	gura_ferda	berji	33
17-Apr-2019	gura_ferda	biftu_town	8
17-Apr-2019	gura_ferda	otuwa	91
17-Apr-2019	itang_special	baziel	239
17-Apr-2019	itang_special	dorong	224
17-Apr-2019	itang_special	war	84
17-Apr-2019	itang_special	wathgach	80
17-Apr-2019	makoy	adure	84
17-Apr-2019	makoy	bilwuor	6
17-Apr-2019	makoy	kondey	181
17-Apr-2019	makoy	tormorok	91
17-Apr-2019	mecha	birakit_zuria	28
17-Apr-2019	mecha	falega_birhan	22
17-Apr-2019	mecha	kurti_bahir	27
17-Apr-2019	mecha	watat_bar	18
17-Apr-2019	meta	calaqo_lola	28
17-Apr-2019	meta	calnqo_01	33
17-Apr-2019	meta	calnqo_02	38
17-Apr-2019	meta	dursitu_bilisuma	3
17-Apr-2019	meta	kulubi	34
17-Apr-2019	wendo_genet	chuko_town	49
17-Apr-2019	wendo_genet	kela_town	31
17-Apr-2019	wendo_genet	wesha_soyama	25
17-Apr-2019	wombera	d_zeit_01	109
17-Apr-2019	wombera	d_zeit_02	5
17-Apr-2019	wombera	gesgesa	116
17-Apr-2019	wombera	senkora	66
17-Apr-2019	wombera	wegdi	114
17-Mar-2019	makoy	tormorok	7
17-Mar-2019	meta	kulubi	2
18-Apr-2018	andede	yewush	2
18-Apr-2019	andede	adisge	42
18-Apr-2019	andede	amber_zuria	7
18-Apr-2019	andede	t_aditer	19
18-Apr-2019	andede	yewush	33
18-Apr-2019	errer	hawaye	214
18-Apr-2019	guagsa_shukudad	telele_02	26
18-Apr-2019	guagsa_shukudad	wenberte	53
18-Apr-2019	guagsa_shukudad	zebayita	26
18-Apr-2019	gura_ferda	alenga	31
18-Apr-2019	gura_ferda	bibita	26
18-Apr-2019	gura_ferda	gabika	21
18-Apr-2019	gura_ferda	kuja	53
18-Apr-2019	gura_ferda	semerta	38
18-Apr-2019	itang_special	achwa	116
18-Apr-2019	itang_special	adong	117
18-Apr-2019	itang_special	awagn	49
18-Apr-2019	itang_special	okura	64
18-Apr-2019	itang_special	pukumo	176
18-Apr-2019	makoy	adure	5
18-Apr-2019	makoy	liet_nyaruach	174
18-Apr-2019	makoy	nyinenyang_town_01	174
18-Apr-2019	mecha	a_masik	35
18-Apr-2019	mecha	goragot	32
18-Apr-2019	mecha	tatek_lesira	19
18-Apr-2019	mecha	w_abay	17
18-Apr-2019	meta	burka_jalala_02	43
18-Apr-2019	meta	haraw_01	4
18-Apr-2019	meta	salama	32
18-Apr-2019	meta	walensu_01	25
18-Apr-2019	meta	walensu_02	35
18-Apr-2019	wendo_genet	abaye	63
18-Apr-2019	wendo_genet	chuko_town	1
18-Apr-2019	wendo_genet	wetera_kechema	60
18-Apr-2019	wombera	ateshum	67
18-Apr-2019	wombera	gawla	78
18-Apr-2019	wombera	jemera	4
18-Apr-2019	wombera	menesebu	106
18-Apr-2019	wombera	tumi	72
18-Apr-2019	wombera	ubi	4
19-Apr-2018	itang_special	ler	4
19-Apr-2019	andede	adisge	21
19-Apr-2019	andede	jama	57
19-Apr-2019	andede	t_amba	27
19-Apr-2019	errer	hawaye	105
19-Apr-2019	guagsa_shukudad	agiza	25
19-Apr-2019	guagsa_shukudad	asikuna	85
19-Apr-2019	guagsa_shukudad	wenberte	2
19-Apr-2019	gura_ferda	kometa	36
19-Apr-2019	gura_ferda	kuki	12
19-Apr-2019	gura_ferda	kuki_resettlement	39
19-Apr-2019	gura_ferda	ohka	25
19-Apr-2019	itang_special	achwa	5
19-Apr-2019	itang_special	ebago	98
19-Apr-2019	itang_special	elia	73
19-Apr-2019	itang_special	ler	62
19-Apr-2019	itang_special	puldeng	59
19-Apr-2019	makoy	batokdol	94
19-Apr-2019	makoy	douyrir	94
19-Apr-2019	makoy	guer-guer	92
19-Apr-2019	makoy	nyinenyang_town_02	91
19-Apr-2019	makoy	puokueth	4
19-Apr-2019	mecha	a_fana_deramani	18
19-Apr-2019	mecha	addis_lidat	33
19-Apr-2019	mecha	dagi_abiyot	28
19-Apr-2019	mecha	dil_bategil	43
19-Apr-2019	meta	biftu_gnama	26
19-Apr-2019	meta	bikiye_02	34
19-Apr-2019	meta	dudeela	31
19-Apr-2019	meta	lelistu	30
19-Apr-2019	meta	mudhi_leenca	30
19-Apr-2019	meta	oda_cafa	25
19-Apr-2019	wendo_genet	aruma	58
19-Apr-2019	wendo_genet	edo	48
19-Apr-2019	wendo_genet	wetera_genido	1
19-Apr-2019	wendo_genet	yuwo	38
19-Apr-2019	wombera	chancho_bedaso	65
19-Apr-2019	wombera	minju_bolele	62
19-Apr-2019	wombera	sanka	56
19-Mar-2019	mecha	a_fana_deramani	1
20-Apr-2019	andede	genetua	53
20-Apr-2019	andede	zikir	57
20-Apr-2019	errer	kara	89
20-Apr-2019	errer	ulanula	171
20-Apr-2019	guagsa_shukudad	telele_01	103
20-Apr-2019	gura_ferda	abey_arat	50
20-Apr-2019	gura_ferda	abey_hulet	64
20-Apr-2019	gura_ferda	genika	18
20-Apr-2019	gura_ferda	ojemta	57
20-Apr-2019	makoy	bid	95
20-Apr-2019	makoy	gier	87
20-Apr-2019	makoy	nyinenyang_town_02	96
20-Apr-2019	makoy	puokueth	75
20-Apr-2019	mecha	kurti_bahir	3
20-Apr-2019	mecha	makeni	33
20-Apr-2019	mecha	marehwi_01	25
20-Apr-2019	mecha	marehwi_02	26
20-Apr-2019	mecha	rim	14
20-Apr-2019	meta	cafa_ramis	37
20-Apr-2019	meta	haraw_01	24
20-Apr-2019	meta	harawo_2	18
20-Apr-2019	meta	itisa_qolo	44
20-Apr-2019	wendo_genet	babo_chorara	38
20-Apr-2019	wendo_genet	baje_fabirika	49
20-Apr-2019	wendo_genet	baje_gemeche	45
20-Apr-2019	wendo_genet	wetera_genido	35
20-Apr-2019	wombera	harabu	4
20-Apr-2019	wombera	jedia	77
20-Apr-2019	wombera	jemera	82
20-Apr-2019	wombera	pire	69
20-Apr-2019	wombera	ubi	49
21-Apr-2019	andede	daget	27
21-Apr-2019	andede	enaskay	24
21-Apr-2019	andede	misleawash	21
21-Apr-2019	andede	sendeba	33
21-Apr-2019	andede	zikir	6
21-Apr-2019	errer	eleoda	61
21-Apr-2019	errer	kara	165
21-Apr-2019	itang_special	achwa	89
21-Apr-2019	itang_special	awagn	18
21-Apr-2019	itang_special	elia	3
21-Apr-2019	makoy	gier	95
21-Apr-2019	makoy	kongdakuach	82
21-Apr-2019	makoy	puokueth	82
21-Apr-2019	makoy	wunthow	89
21-Apr-2019	meta	biftu_oda	30
21-Apr-2019	meta	dhoqee_01	39
21-Apr-2019	meta	falmatu_saba	28
21-Apr-2019	meta	wayber	24
21-Apr-2019	wendo_genet	gike_atoye	36
21-Apr-2019	wombera	duria	69
21-Apr-2019	wombera	harabu	57
21-Apr-2019	wombera	zemitiya	62
22-Apr-2019	andede	chendefo	23
22-Apr-2019	andede	shitirug	57
22-Apr-2019	andede	zengoba	42
22-Apr-2019	errer	argoba	27
22-Apr-2019	guagsa_shukudad	baguna	65
22-Apr-2019	guagsa_shukudad	wonijela_agula	72
22-Apr-2019	guagsa_shukudad	zagira	38
22-Apr-2019	guagsa_shukudad	zala	26
22-Apr-2019	makoy	bilkir	90
22-Apr-2019	makoy	bipiniiem	94
22-Apr-2019	makoy	longjiok	78
22-Apr-2019	makoy	wunthow	128
22-Apr-2019	mecha	addis_emba	41
22-Apr-2019	mecha	andinet	19
22-Apr-2019	mecha	tekiledib	36
22-Apr-2019	mecha	telita	39
22-Apr-2019	meta	dhoke_01	38
22-Apr-2019	meta	halayo	23
22-Apr-2019	meta	hidhatu_saba	41
22-Apr-2019	meta	waliqadu_saba	35
22-Apr-2019	wendo_genet	babo_chorara	3
22-Apr-2019	wendo_genet	edo	24
22-Apr-2019	wendo_genet	gike_gina	98
22-Apr-2019	wendo_genet	kela_town	24
22-Apr-2019	wendo_genet	wesha_soyama	28
22-Apr-2019	wendo_genet	yuwo	45
22-Apr-2019	wombera	begondi	63
23-Apr-2019	andede	yewebe	32
23-Apr-2019	guagsa_shukudad	gusha	23
23-Apr-2019	guagsa_shukudad	saba	24
23-Apr-2019	guagsa_shukudad	shinkurata	21
23-Apr-2019	itang_special	puldeng	5
23-Apr-2019	makoy	bilnyoak	82
23-Apr-2019	makoy	bipiniiem	6
23-Apr-2019	makoy	jiongol	124
23-Apr-2019	makoy	longjiok	79
23-Apr-2019	mecha	berta_gabere	15
23-Apr-2019	mecha	enguti	45
23-Apr-2019	mecha	kudemi	39
23-Apr-2019	mecha	tagel_taringa	28
23-Apr-2019	meta	weltaha	37
24-Apr-2019	mecha	zemene_hiwot	65

## Sheet: ind 3
woreda	kebele	female	male
andede	adisge	30	33
andede	amber_zuria	49	50
andede	chendefo	16	7
andede	daget	10	17
andede	enaskay	14	10
andede	genetua	35	18
andede	gudalema	28	28
andede	jama	33	24
andede	misleawash	7	14
andede	sendeba	16	17
andede	shitirug	25	32
andede	t_aditer	10	9
andede	t_amba	12	15
andede	w_nificham	41	19
andede	yewebe	35	36
andede	yewush	18	17
andede	zengoba	22	20
andede	zikir	32	31
errer	argoba	121	131
errer	doddota	90	82
errer	eleoda	29	22
errer	hawaye	141	160
errer	kara	130	124
errer	ulanula	78	81
guagsa_shukudad	adira	51	41
guagsa_shukudad	afisla	58	55
guagsa_shukudad	agiza	11	14
guagsa_shukudad	asikuna	28	56
guagsa_shukudad	baguna	34	31
guagsa_shukudad	gusha	7	16
guagsa_shukudad	saba	10	14
guagsa_shukudad	shinkurata	12	9
guagsa_shukudad	telele_01	60	44
guagsa_shukudad	telele_02	23	22
guagsa_shukudad	wenberte	27	27
guagsa_shukudad	wonijela_agula	39	33
guagsa_shukudad	zagira	18	20
guagsa_shukudad	zala	10	16
guagsa_shukudad	zebayita	12	14
gura_ferda	abey_arat	21	29
gura_ferda	abey_hulet	35	26
gura_ferda	alenga	18	13
gura_ferda	berji	22	11
gura_ferda	bibita	11	15
gura_ferda	biftu_town	68	59
gura_ferda	gabika	15	6
gura_ferda	genika	11	7
gura_ferda	kometa	18	17
gura_ferda	kuja	22	31
gura_ferda	kuki	4	8
gura_ferda	kuki_resettlement	22	14
gura_ferda	ohka	9	16
gura_ferda	ojemta	31	26
gura_ferda	otuwa	37	50
gura_ferda	semerta	19	12
itang_special	achwa	120	90
itang_special	adong	70	47
itang_special	awagn	34	33
itang_special	baziel	124	115
itang_special	biljakoak	99	86
itang_special	dorong	121	102
itang_special	ebago	51	47
itang_special	elia	47	29
itang_special	ler	29	37
itang_special	okura	31	32
itang_special	pilual	130	146
itang_special	pukumo	99	72
itang_special	puldeng	29	34
itang_special	pulkod	178	175
itang_special	war	35	46
itang_special	wathgach	37	43
makoy	adure	34	46
makoy	batokdol	44	50
makoy	bid	43	52
makoy	bildak	75	85
makoy	bilkir	43	46
makoy	bilnyoak	36	37
makoy	bilwuor	45	46
makoy	bipiniiem	41	37
makoy	douyrir	51	43
makoy	gier	90	88
makoy	guer-guer	39	50
makoy	jiongol	64	50
makoy	kondey	84	90
makoy	kongdakuach	40	37
makoy	liet_nyaruach	81	86
makoy	longjiok	81	71
makoy	nyinenyang_town_01	78	76
makoy	nyinenyang_town_02	81	86
makoy	puokueth	63	83
makoy	tormorok	42	49
makoy	wunthow	98	93
mecha	a_fana_deramani	9	10
mecha	a_masik	15	20
mecha	addis_emba	20	18
mecha	addis_lidat	20	13
mecha	andinet	9	9
mecha	bachima	33	32
mecha	berta_gabere	8	7
mecha	birakit_zuria	16	12
mecha	dagi_abiyot	12	16
mecha	dil_bategil	19	22
mecha	enguti	19	26
mecha	falega_birhan	9	13
mecha	goragot	21	9
mecha	inamirt	13	11
mecha	inashenifalen	8	9
mecha	kudemi	21	18
mecha	kurti_bahir	18	9
mecha	makeni	15	17
mecha	marehwi_01	17	8
mecha	marehwi_02	15	11
mecha	rim	8	6
mecha	tagel_taringa	15	13
mecha	tatek_lesira	11	8
mecha	tekiledib	22	14
mecha	telita	21	18
mecha	w_abay	11	6
mecha	watat_bar	8	10
mecha	zemene_hiwot	36	29
meta	biftu_gnama	12	11
meta	biftu_oda	15	15
meta	bikiye_02	24	10
meta	burka_jalala_02	17	26
meta	cafa_ramis	21	15
meta	calaqo_lola	19	22
meta	calnqo_01	20	12
meta	calnqo_02	14	24
meta	dhoke_01	14	24
meta	dhoqee_01	19	20
meta	dudeela	14	15
meta	dursitu_bilisuma	15	17
meta	falmatu_saba	9	15
meta	gamachu_duse	9	16
meta	halayo	10	10
meta	haraw_01	15	13
meta	harawo_2	11	7
meta	hawi_bilisuma	14	16
meta	hidhatu_saba	26	15
meta	itisa_qolo	23	21
meta	kulubi	21	14
meta	lelistu	11	17
meta	mudhi_leenca	18	12
meta	oda_cafa	12	11
meta	salama	19	12
meta	walensu_01	9	15
meta	walensu_02	21	14
meta	waliqadu_saba	11	21
meta	wayber	15	8
meta	weltaha	18	19
wendo_genet	abaye	26	37
wendo_genet	aruma	26	32
wendo_genet	babo_chorara	15	26
wendo_genet	baje_fabirika	25	24
wendo_genet	baje_gemeche	24	21
wendo_genet	chuko	16	16
wendo_genet	chuko_town	76	61
wendo_genet	edo	40	32
wendo_genet	gike_atoye	15	21
wendo_genet	gike_gina	48	50
wendo_genet	kela_town	27	26
wendo_genet	wesha_soyama	28	25
wendo_genet	wetera_genido	18	18
wendo_genet	wetera_kechema	26	34
wendo_genet	yuwo	35	48
wombera	adis_alem	30	37
wombera	aebech	36	29
wombera	amfita	41	38
wombera	ateshum	31	36
wombera	begondi	32	31
wombera	chancho_bedaso	29	36
wombera	d_zeit_01	64	45
wombera	d_zeit_02	36	25
wombera	duria	31	37
wombera	gawla	40	38
wombera	gegocher	36	32
wombera	gesgesa	56	60
wombera	harabu	28	29
wombera	jedia	35	42
wombera	jemera	40	46
wombera	kital	24	36
wombera	menesebu	45	60
wombera	minju_bolele	26	36
wombera	pire	32	35
wombera	sanka	22	33
wombera	senkora	40	26
wombera	tumi	37	35
wombera	ubi	28	25
wombera	wegdi	62	52
wombera	zemitiya	37	25

## Sheet: ind Data
name	interview_time	age	supervising_adult	gender	interviewed_ind	reason_no_int	reason_no_int_other	confidential	consent_ind	interviewee	EA1_deworming_not_school	EA2_location	EA2_location_other	attendance	education	school	heard_MDA	sensitization	sens_other	knowledge	swallowPZQ	reason_noPZQ	reason_noPZQ_other	where_swallowPZQ	swallowALB	reason_noALB	reason_noALB_other	where_swallowALB	how_pills_taken	distributor_present	prior_food	decision_to_take	decision_other	MDA_knowledge	distance_dist_point	offeredONCO	reason_noONCO	reason_noONCO_other	swallowONCO	no_swallowONCO	no_swallowONCO_other	offeredLF	reason_noLF	reason_noLF_other	swallowLF	no_swallowLF	no_swallowLF_other	PARENT_KEY	KEY
Feven Tefake	16-Apr-2019 12:33:00	12		female	yes			yes	yes		no			yes	1_primary	1_public	no			5_none	no	15_absent_from_school			no	25_other	Not given					09_NA		01_no_knowledge	01_zero													uuid:f4a8c1e6-adbe-42c2-ab1f-2273a59f4638	uuid:f4a8c1e6-adbe-42c2-ab1f-2273a59f4638/consent-individual_questions[1]
Dawit abye	16-Apr-2019 12:58:00	13		male	yes			yes	yes		no			yes	1_primary	1_public	yes	01_teacher		2_pzq	yes			01_school	no	25_other	Not given		05_some_not_all	yes	no	05_teacher		03_where	01_zero													uuid:5126b636-5e77-4e9b-9407-3a161b724b6f	uuid:5126b636-5e77-4e9b-9407-3a161b724b6f/consent-individual_questions[1]
Yebsera g/Michael	16-Apr-2019 13:16:00	7		female	yes			yes	yes		no			yes	1_primary	1_public	yes	01_teacher		2_pzq	yes			01_school	no	25_other	Not given		05_some_not_all	yes	yes	05_teacher		04_when_and_where	01_zero													uuid:996b0847-e0c9-4bde-9a40-0d4312fe8b2f	uuid:996b0847-e0c9-4bde-9a40-0d4312fe8b2f/consent-individual_questions[1]
Alganesh tadesse	16-Apr-2019 13:30:00	14		female	yes			yes	yes		no			no			no			5_none	no	16_non_attending			no	25_other	Not given					05_teacher		01_no_knowledge	06_unknown													uuid:bc4f81b7-4dd1-4980-a400-ee3a61f87801	uuid:bc4f81b7-4dd1-4980-a400-ee3a61f87801/consent-individual_questions[1]
Tekalign getachew	16-Apr-2019 13:35:00	6		male	yes			yes	yes		no			yes	1_primary	1_public	yes	01_teacher		2_pzq	yes			01_school	no	25_other	Not given		05_some_not_all	yes	yes	05_teacher		04_when_and_where	02_less_than_30_min													uuid:ab57bd2f-ab9e-475a-af2f-b9cb9c516226	uuid:ab57bd2f-ab9e-475a-af2f-b9cb9c516226/consent-individual_questions[1]
Mignot admasu	16-Apr-2019 13:42:00	9		female	yes			yes	yes		no			yes	1_primary	1_public	yes	01_teacher		5_none	no	15_absent_from_school			no	25_other	Not given					05_teacher		03_where	01_zero													uuid:95cc0ea8-2128-42e1-bd63-1d5d464fdb28	uuid:95cc0ea8-2128-42e1-bd63-1d5d464fdb28/consent-individual_questions[1]
Girum gebabo	16-Apr-2019 13:49:00	8		male	yes			yes	yes		no			yes	1_primary	1_public	no			5_none	no	11_unknown			no	25_other	Not given					09_NA		01_no_knowledge	02_less_than_30_min													uuid:53e87a9f-43e4-4dba-955c-dce54438d209	uuid:53e87a9f-43e4-4dba-955c-dce54438d209/consent-individual_questions[1]
Selam benalfewu	16-Apr-2019 13:59:00	8		female	yes			yes	yes		no			yes	1_primary	1_public	yes	01_teacher		2_pzq	yes			01_school	no	25_other	Not given		05_some_not_all	yes	yes	03_Mother		03_where	01_zero													uuid:3da0034c-2d02-42db-9474-360ea9694991	uuid:3da0034c-2d02-42db-9474-360ea9694991/consent-individual_questions[1]
Chernet fikru	16-Apr-2019 14:06:00	10		male	yes			yes	yes		no			yes	1_primary	1_public	yes	01_teacher		2_pzq	yes			01_school	no	25_other	Not given		05_some_not_all	yes	yes	02_Father		04_when_and_where	01_zero													uuid:9da0fdab-daa6-4194-bd23-70c79a30d6da	uuid:9da0fdab-daa6-4194-bd23-70c79a30d6da/consent-individual_questions[1]
Esubalewu Bekele	16-Apr-2019 14:15:00	6		male	yes			yes	yes		no			yes	1_primary	1_public	yes	01_teacher		5_none	yes			01_school	no	25_other	Not given		05_some_not_all	no	yes	05_teacher		04_when_and_where	01_zero													uuid:a42e3f4b-0a7e-4b66-89ef-6a02ba661302	uuid:a42e3f4b-0a7e-4b66-89ef-6a02ba661302/consent-individual_questions[1]
Mechal Daniel	16-Apr-2019 14:30:00	7		male	yes			yes	yes		no			yes	1_primary	1_public	yes	01_teacher		2_pzq	yes			01_school	no	25_other	Not given		05_some_not_all	yes	yes	02_Father		04_when_and_where	01_zero													uuid:fd3bb1bb-120e-4b83-8760-864f8c9ed7b8	uuid:fd3bb1bb-120e-4b83-8760-864f8c9ed7b8/consent-individual_questions[1]
Binyam asrat	16-Apr-2019 14:34:00	6		male	yes			yes	yes		no			yes	1_primary	1_public	yes	01_teacher		2_pzq	yes			01_school	no	25_other	Not given		05_some_not_all	yes	yes	05_teacher		04_when_and_where	01_zero													uuid:bee94771-fc51-4a62-83f6-abc42866b292	uuid:bee94771-fc51-4a62-83f6-abc42866b292/consent-individual_questions[1]
Birhanesh belye	16-Apr-2019 14:36:00	13		female	yes			yes	yes		no			no			no			5_none	no	14_not_living_in_village			no	25_other	Not given					09_NA		01_no_knowledge	06_unknown													uuid:bee94771-fc51-4a62-83f6-abc42866b292	uuid:bee94771-fc51-4a62-83f6-abc42866b292/consent-individual_questions[2]
Selhadin surur	16-Apr-2019 14:41:00	8		male	yes			yes	yes		no			yes	1_primary	1_public	yes	01_teacher		2_pzq 4_dose_pole	yes			01_school	no	25_other	Not given		05_some_not_all	yes	yes	02_Father		03_where	01_zero													uuid:126a677e-f07c-4ca2-bac7-9cf9396ee292	uuid:126a677e-f07c-4ca2-bac7-9cf9396ee292/consent-individual_questions[1]
Mahder teshome	16-Apr-2019 14:48:00	12		female	yes			yes	yes		no			yes	1_primary	1_public	yes	04_health_professional		2_pzq 4_dose_pole	yes			01_school	no	25_other	Not given		05_some_not_all	yes	yes	05_teacher		04_when_and_where	01_zero													uuid:c1105cf0-c475-4ee5-a417-1bbde9c90291	uuid:c1105cf0-c475-4ee5-a417-1bbde9c90291/consent-individual_questions[1]
Mekdes goremsawu	16-Apr-2019 14:56:00	6		female	yes			yes	yes		no			yes	1_primary	1_public	yes	01_teacher		5_none	yes			01_school	no	25_other	Not given		05_some_not_all	yes	yes	03_Mother		02_when	01_zero													uuid:f9f0e281-f39b-46ea-89ad-76a8667264ab	uuid:f9f0e281-f39b-46ea-89ad-76a8667264ab/consent-individual_questions[1]
Hiwot burjawu	16-Apr-2019 15:04:00	5		female	yes			yes	yes		no			yes	1_primary	1_public	yes	11_other	Mother	5_none	yes			04_central_point	no	25_other	Not given		05_some_not_all	yes	yes	03_Mother		01_no_knowledge	02_less_than_30_min													uuid:8c060064-ce94-470e-9437-e33f72510f5e	uuid:8c060064-ce94-470e-9437-e33f72510f5e/consent-individual_questions[1]
Eden aychewu	16-Apr-2019 15:12:00	8		female	yes			yes	yes		no			yes	1_primary	1_public	yes	01_teacher		2_pzq 4_dose_pole	yes			01_school	no	25_other	Not given		05_some_not_all	yes	yes	05_teacher		04_when_and_where	01_zero													uuid:fd61fd69-e7bb-4244-a7fd-2c77260707b1	uuid:fd61fd69-e7bb-4244-a7fd-2c77260707b1/consent-individual_questions[1]
Tsion mesganawu	16-Apr-2019 15:17:00	10		female	yes			yes	yes		no			yes	1_primary	1_public	yes	01_teacher		5_none	no	25_other	Told by mother to not swallow		no	25_other	Not					03_Mother		04_when_and_where	01_zero													uuid:e5ba033a-04b1-4e99-8314-0fcbcff17a5f	uuid:e5ba033a-04b1-4e99-8314-0fcbcff17a5f/consent-individual_questions[1]
Tsega mesganawu	16-Apr-2019 15:19:00	11		male	yes			yes	yes		no			yes	1_primary	1_public	yes	01_teacher		2_pzq 4_dose_pole	yes			01_school	no	25_other	Not given		05_some_not_all	yes	no	01_me		04_when_and_where	01_zero													uuid:e5ba033a-04b1-4e99-8314-0fcbcff17a5f	uuid:e5ba033a-04b1-4e99-8314-0fcbcff17a5f/consent-individual_questions[2]
Ekram abdu	16-Apr-2019 15:24:00	10		female	yes			yes	yes		no			yes	1_primary	1_public	yes	01_teacher 04_health_professional		2_pzq 4_dose_pole	yes			01_school	no	25_other	Not given		05_some_not_all	yes	yes	03_Mother		04_when_and_where	01_zero													uuid:7d1d2bc2-6f06-4efd-81e4-d32491890f77	uuid:7d1d2bc2-6f06-4efd-81e4-d32491890f77/consent-individual_questions[1]
Tekalign atersagne	16-Apr-2019 15:32:00	14		male	yes			yes	yes		no			yes	1_primary	1_public	yes	01_teacher		2_pzq 4_dose_pole	yes			01_school	no	25_other	Not given		05_some_not_all	yes	yes	01_me		04_when_and_where	01_zero													uuid:1f1dbfc4-541f-485e-a234-cb01e57043a9	uuid:1f1dbfc4-541f-485e-a234-cb01e57043a9/consent-individual_questions[1]
Asayech asbachu	16-Apr-2019 15:33:00	9		female	yes			yes	yes		no			no			no			5_none	unknown				unknown							09_NA		01_no_knowledge	06_unknown													uuid:1f1dbfc4-541f-485e-a234-cb01e57043a9	uuid:1f1dbfc4-541f-485e-a234-cb01e57043a9/consent-individual_questions[2]
Twedros endale	16-Apr-2019 15:38:00	12		male	yes			yes	yes		no			yes	1_primary	1_public	no			5_none	no	18_unaware			no	25_other	Not given					09_NA		01_no_knowledge	06_unknown													uuid:0d783fdc-11f3-4bf9-a55c-b109145010a2	uuid:0d783fdc-11f3-4bf9-a55c-b109145010a2/consent-individual_questions[1]
Tekalign asres	16-Apr-2019 15:44:00	11		male	yes			yes	yes		no			yes	1_primary	1_public	yes	01_teacher		5_none	no	07_fear_side_effects			no	25_other	Not given					01_me		04_when_and_where	01_zero													uuid:adfe6c0c-e923-4fcb-a7fd-86564228e4ba	uuid:adfe6c0c-e923-4fcb-a7fd-86564228e4ba/consent-individual_questions[1]
Ayesha Ahmed	16-Apr-2019 15:49:00	14		female	yes			yes	yes		no			yes	1_primary	1_public	no			5_none	no	18_unaware			no	25_other	Not given					09_NA		01_no_knowledge	01_zero													uuid:aeb9e3c4-4659-46c2-bbe8-f94096f99369	uuid:aeb9e3c4-4659-46c2-bbe8-f94096f99369/consent-individual_questions[1]
Toyeba ahmed	16-Apr-2019 15:50:00	9		female	yes			yes	yes		no			yes	1_primary	1_public	yes	01_teacher		1_name_schisto 4_dose_pole	no	07_fear_side_effects			no	25_other	Not given					01_me		04_when_and_where	01_zero													uuid:aeb9e3c4-4659-46c2-bbe8-f94096f99369	uuid:aeb9e3c4-4659-46c2-bbe8-f94096f99369/consent-individual_questions[2]
Rahel birhanu	16-Apr-2019 15:56:00	7		female	yes			yes	yes		no			yes	1_primary	1_public	yes	01_teacher		2_pzq 4_dose_pole	yes			01_school	no	25_other	Not given		05_some_not_all	yes	yes	08_health_professional		04_when_and_where	01_zero													uuid:9fbdbf0e-1714-4087-939a-7301450ea5ec	uuid:9fbdbf0e-1714-4087-939a-7301450ea5ec/consent-individual_questions[1]
Yohannes birhanu	16-Apr-2019 16:10:00	9		male	yes			yes	yes		no			yes	1_primary	1_public	no			5_none	no	11_unknown			no	25_other	Not given					09_NA		01_no_knowledge	06_unknown													uuid:cf6ddcd3-7b02-41ca-b1e8-625928b3366c	uuid:cf6ddcd3-7b02-41ca-b1e8-625928b3366c/consent-individual_questions[1]
Haymanot gebabo	16-Apr-2019 16:14:00	9		female	yes			yes	yes		no			yes	1_primary	1_public	yes	01_teacher		1_name_schisto 2_pzq 4_dose_pole	yes			01_school	no	25_other	Not given		05_some_not_all	yes	yes	05_teacher		04_when_and_where	01_zero													uuid:bd94ee77-fe52-43ba-89c4-230b875e01b1	uuid:bd94ee77-fe52-43ba-89c4-230b875e01b1/consent-individual_questions[1]
Hana gebabo	16-Apr-2019 16:15:00	12		female	yes			yes	yes		no			yes	1_primary	1_public	yes	01_teacher		1_name_schisto 2_pzq 4_dose_pole	no	07_fear_side_effects			no	25_other	Not given					01_me		04_when_and_where	01_zero													uuid:bd94ee77-fe52-43ba-89c4-230b875e01b1	uuid:bd94ee77-fe52-43ba-89c4-230b875e01b1/consent-individual_questions[2]
Tsion Mechal	16-Apr-2019 12:50:00	8		female	yes			yes	yes		no			yes	1_primary	1_public	yes	01_teacher		2_pzq	yes			01_school	no	25_other	Not given		01_all_together	yes	yes	03_Mother		04_when_and_where	02_less_than_30_min													uuid:7efbe450-2e2e-4f94-a0f0-1bccfb6e88dc	uuid:7efbe450-2e2e-4f94-a0f0-1bccfb6e88dc/consent-individual_questions[1]
Mintesnot addisalem	16-Apr-2019 14:22:00	9		male	yes			yes	yes		no			yes	1_primary	1_public	no			5_none	no	11_unknown			no	25_other	Not given					09_NA		01_no_knowledge	01_zero													uuid:9a971507-80ed-49c5-b677-255e4809438d	uuid:9a971507-80ed-49c5-b677-255e4809438d/consent-individual_questions[1]
Neftalem	16-Apr-2019 12:44:00	12		male	yes			yes	yes		no			yes	1_primary	1_public	yes	01_teacher		2_pzq	yes			01_school	no	25_other	Not given		05_some_not_all	yes	yes	05_teacher		04_when_and_where	01_zero													uuid:145fef51-5ab3-4af8-a81c-614acb7a86ed	uuid:145fef51-5ab3-4af8-a81c-614acb7a86ed/consent-individual_questions[1]
Kalegzabher habtamu	16-Apr-2019 14:46:00	9		male	no	02_refused																																										uuid:4ecb9756-4b8e-40a9-9a14-d13e6c22155f	uuid:4ecb9756-4b8e-40a9-9a14-d13e6c22155f/consent-individual_questions[1]
Yetbarek amsalu	16-Apr-2019 16:53:00	12		male	yes			no	yes		no			yes	1_primary	1_public	yes	01_teacher		1_name_schisto 2_pzq 4_dose_pole	yes			01_school	no	25_other	Not given		05_some_not_all	yes	yes	05_teacher		04_when_and_where	01_zero													uuid:79b2a759-4516-4704-a7df-dcda6c3e9d0c	uuid:79b2a759-4516-4704-a7df-dcda6c3e9d0c/consent-individual_questions[1]
Muluemebet amsalu	16-Apr-2019 16:59:00	8		female	yes			yes	yes		no			yes	1_primary	1_public	yes	01_teacher		5_none	yes			01_school	no	25_other	Not given		05_some_not_all	yes	unknown	03_Mother		03_where	01_zero													uuid:79b2a759-4516-4704-a7df-dcda6c3e9d0c	uuid:79b2a759-4516-4704-a7df-dcda6c3e9d0c/consent-individual_questions[2]
Emebet wondmu	16-Apr-2019 16:00:00	14		female	yes			yes	yes		no			yes	1_primary	1_public	yes	01_teacher 04_health_professional		1_name_schisto 2_pzq 4_dose_pole	yes			01_school	no	25_other	Not given		05_some_not_all	yes	yes	01_me		04_when_and_where	01_zero													uuid:5ae55861-6268-45b2-b4e2-f76a5e74dc2f	uuid:5ae55861-6268-45b2-b4e2-f76a5e74dc2f/consent-individual_questions[1]
Efremu wondemu	16-Apr-2019 16:02:00	10		male	yes			yes	yes		no			yes	1_primary	1_public	yes	01_teacher		1_name_schisto 2_pzq	no	07_fear_side_effects			no	25_other	Not given					01_me		04_when_and_where	01_zero													uuid:5ae55861-6268-45b2-b4e2-f76a5e74dc2f	uuid:5ae55861-6268-45b2-b4e2-f76a5e74dc2f/consent-individual_questions[2]
Mesayech wondemu	16-Apr-2019 16:03:00	6		female	yes			yes	yes		no			yes	1_primary	1_public	yes	01_teacher		5_none	no	25_other	Family enforcement		no	25_other	Not given					04_other_family		04_when_and_where	01_zero													uuid:5ae55861-6268-45b2-b4e2-f76a5e74dc2f	uuid:5ae55861-6268-45b2-b4e2-f76a5e74dc2f/consent-individual_questions[3]
No	16-Apr-2019 17:59:00	0		female	no	03_other	Incorrectly became eligible																																									uuid:5ae55861-6268-45b2-b4e2-f76a5e74dc2f	uuid:5ae55861-6268-45b2-b4e2-f76a5e74dc2f/consent-individual_questions[4]
Urji Tahir	16-Apr-2019 07:48:00	9		male	yes			yes	yes		yes	2_school		yes	1_primary	1_public	yes	01_teacher		2_pzq 3_alb 4_dose_pole	yes			01_school	yes			01_school	01_all_together	unknown	yes	05_teacher		01_no_knowledge	02_less_than_30_min													uuid:20ddf179-4047-44cc-81de-88e724b04907	uuid:20ddf179-4047-44cc-81de-88e724b04907/consent-individual_questions[1]
Mulusa Tahir	16-Apr-2019 08:02:00	7		male	no	02_refused																																										uuid:20ddf179-4047-44cc-81de-88e724b04907	uuid:20ddf179-4047-44cc-81de-88e724b04907/consent-individual_questions[2]
Sabona Taha	16-Apr-2019 08:10:00	7		male	yes			yes	yes		yes	4_other	Health post	no			no			2_pzq 3_alb 4_dose_pole	yes			07_other	yes			07_other	01_all_together	unknown	unknown	03_Mother		01_no_knowledge	02_less_than_30_min													uuid:9ada1813-fc79-4cf4-bb7f-f85bbd4115fc	uuid:9ada1813-fc79-4cf4-bb7f-f85bbd4115fc/consent-individual_questions[1]
Ibrahim Ahmed	16-Apr-2019 08:22:00	10		male	yes			yes	yes		yes	2_school		yes	1_primary	1_public	yes	01_teacher		1_name_schisto 2_pzq 3_alb 4_dose_pole	yes			01_school	yes			01_school	01_all_together	yes	yes	05_teacher		04_when_and_where	02_less_than_30_min													uuid:feb71f8d-5cc5-430e-bcd8-9f8ad309dc88	uuid:feb71f8d-5cc5-430e-bcd8-9f8ad309dc88/consent-individual_questions[1]
Elili Ahmed	16-Apr-2019 08:26:00	7		female	yes			yes	yes		no			yes	1_primary	1_public	yes	01_teacher		5_none	no	15_absent_from_school			no	15_absent_from_school						09_NA		03_where	02_less_than_30_min													uuid:feb71f8d-5cc5-430e-bcd8-9f8ad309dc88	uuid:feb71f8d-5cc5-430e-bcd8-9f8ad309dc88/consent-individual_questions[2]
Muaze Ahmed	16-Apr-2019 08:34:00	6		male	yes			yes	yes		no			no			no			5_none	no	16_non_attending			no	16_non_attending						09_NA		01_no_knowledge	06_unknown													uuid:feb71f8d-5cc5-430e-bcd8-9f8ad309dc88	uuid:feb71f8d-5cc5-430e-bcd8-9f8ad309dc88/consent-individual_questions[3]
Sumeya Ahmed	16-Apr-2019 08:46:00	13		female	yes			yes	yes		yes	2_school		yes	1_primary	1_public	yes	01_teacher		1_name_schisto 2_pzq 3_alb 4_dose_pole	yes			01_school	yes			01_school	01_all_together	unknown	yes	05_teacher		04_when_and_where	02_less_than_30_min													uuid:18b305d8-2803-484b-b131-70bc289b5bed	uuid:18b305d8-2803-484b-b131-70bc289b5bed/consent-individual_questions[1]
Farhan Ahmed	16-Apr-2019 08:48:00	6		male	yes			yes	yes		yes	2_school		yes	1_primary	1_public	yes	01_teacher		2_pzq 3_alb 4_dose_pole	unknown				yes			01_school	07_unknown	unknown	unknown	05_teacher		01_no_knowledge	02_less_than_30_min													uuid:18b305d8-2803-484b-b131-70bc289b5bed	uuid:18b305d8-2803-484b-b131-70bc289b5bed/consent-individual_questions[2]
Muddi Abdi	16-Apr-2019 09:03:00	11		male	yes			yes	yes		yes	2_school		yes	1_primary	1_public	yes	01_teacher		1_name_schisto 2_pzq 3_alb	yes			01_school	yes			01_school	01_all_together	yes	yes	05_teacher		04_when_and_where	02_less_than_30_min													uuid:b099506d-83c9-4729-9711-afe88ff05fa4	uuid:b099506d-83c9-4729-9711-afe88ff05fa4/consent-individual_questions[1]
Amustafa Abdi	16-Apr-2019 09:07:00	14		male	yes			yes	yes		no			yes	1_primary	1_public	yes	01_teacher		5_none	no	20_refused_answer			no	20_refused_answer						10_other	Did not took	04_when_and_where	02_less_than_30_min													uuid:b099506d-83c9-4729-9711-afe88ff05fa4	uuid:b099506d-83c9-4729-9711-afe88ff05fa4/consent-individual_questions[2]
Bona Abdi	16-Apr-2019 09:11:00	8		male	no	01_absent																																										uuid:b099506d-83c9-4729-9711-afe88ff05fa4	uuid:b099506d-83c9-4729-9711-afe88ff05fa4/consent-individual_questions[3]
Ayantu	16-Apr-2019 09:19:00	13		female	yes			yes	yes		yes	2_school		yes	1_primary	1_public	yes	01_teacher		1_name_schisto 2_pzq 3_alb	yes			01_school	yes			01_school	01_all_together	yes	yes	05_teacher		04_when_and_where	02_less_than_30_min													uuid:077a7185-9d2d-43d0-851c-44936256c599	uuid:077a7185-9d2d-43d0-851c-44936256c599/consent-individual_questions[1]
Magarsa Taha	16-Apr-2019 10:03:00	12		male	yes			yes	yes		no			no			yes	11_other	From children in the village	5_none	no	16_non_attending			no	16_non_attending						10_other	Did not took	03_where	02_less_than_30_min													uuid:ab06dca9-e22f-4fca-9af3-6eb008798152	uuid:ab06dca9-e22f-4fca-9af3-6eb008798152/consent-individual_questions[1]
Sadame Taha	16-Apr-2019 10:07:00	14		male	no	02_refused																																										uuid:ab06dca9-e22f-4fca-9af3-6eb008798152	uuid:ab06dca9-e22f-4fca-9af3-6eb008798152/consent-individual_questions[2]
Safia Taha	16-Apr-2019 10:10:00	12		female	yes			yes	yes		yes	2_school		yes	1_primary	1_public	yes	01_teacher		1_name_schisto 2_pzq 3_alb	yes			01_school	yes			01_school	01_all_together	yes	yes	05_teacher		04_when_and_where	02_less_than_30_min													uuid:ab06dca9-e22f-4fca-9af3-6eb008798152	uuid:ab06dca9-e22f-4fca-9af3-6eb008798152/consent-individual_questions[3]
Muaze Renadan	16-Apr-2019 13:51:00	7		male	yes			yes	yes		yes	2_school		yes	1_primary	1_public	yes	01_teacher		1_name_schisto 2_pzq 3_alb 4_dose_pole	yes			01_school	yes			01_school	01_all_together	yes	yes	05_teacher		04_when_and_where	02_less_than_30_min													uuid:92beab0e-dec3-4747-a6d8-53e7f736b783	uuid:92beab0e-dec3-4747-a6d8-53e7f736b783/consent-individual_questions[1]
Alamuddin Renedan	16-Apr-2019 13:55:00	10		male	yes			yes	yes		yes	2_school		yes	1_primary	1_public	yes	01_teacher		1_name_schisto 2_pzq 3_alb 4_dose_pole	yes			01_school	yes			01_school	01_all_together	yes	yes	05_teacher		04_when_and_where	02_less_than_30_min													uuid:92beab0e-dec3-4747-a6d8-53e7f736b783	uuid:92beab0e-dec3-4747-a6d8-53e7f736b783/consent-individual_questions[2]
Gmachu Mohamed	16-Apr-2019 13:33:00	6		male	yes			yes	yes		yes	4_other	Mosque	no			no			2_pzq 3_alb	yes			07_other	yes			07_other	01_all_together	unknown	no	10_other	Quran teacher	01_no_knowledge	02_less_than_30_min													uuid:ccd60203-f27e-4083-9d52-3a0f346fe4ca	uuid:ccd60203-f27e-4083-9d52-3a0f346fe4ca/consent-individual_questions[1]
Lammi Yaquba	16-Apr-2019 14:08:00	9		female	yes			yes	yes		yes	2_school		yes	1_primary	1_public	yes	01_teacher		1_name_schisto 2_pzq 3_alb 4_dose_pole	yes			01_school	yes			01_school	01_all_together	yes	yes	05_teacher		04_when_and_where	02_less_than_30_min													uuid:5de179fc-c7ea-4054-8570-25b93c97584c	uuid:5de179fc-c7ea-4054-8570-25b93c97584c/consent-individual_questions[1]
Sadam Yaquba	16-Apr-2019 14:10:00	13		male	yes			yes	yes		yes	2_school		yes	1_primary	1_public	yes	01_teacher		1_name_schisto 2_pzq 3_alb 4_dose_pole	yes			01_school	yes			01_school	01_all_together	yes	yes	05_teacher		04_when_and_where	02_less_than_30_min													uuid:5de179fc-c7ea-4054-8570-25b93c97584c	uuid:5de179fc-c7ea-4054-8570-25b93c97584c/consent-individual_questions[2]
Bona Nuro	16-Apr-2019 14:22:00	8		male	yes			yes	yes		yes	2_school		yes	1_primary	1_public	yes	01_teacher		1_name_schisto 2_pzq 3_alb 4_dose_pole	yes			01_school	yes			01_school	01_all_together	yes	unknown	05_teacher		04_when_and_where	02_less_than_30_min													uuid:dc2cc6d9-6c4b-4991-9e4f-cb63616e836e	uuid:dc2cc6d9-6c4b-4991-9e4f-cb63616e836e/consent-individual_questions[1]
Fuad Nuro	16-Apr-2019 14:24:00	11		male	yes			yes	yes		yes	2_school		yes	1_primary	1_public	yes	01_teacher		1_name_schisto 2_pzq 3_alb 4_dose_pole	yes			01_school	yes			01_school	01_all_together	yes	yes	05_teacher		04_when_and_where	02_less_than_30_min													uuid:dc2cc6d9-6c4b-4991-9e4f-cb63616e836e	uuid:dc2cc6d9-6c4b-4991-9e4f-cb63616e836e/consent-individual_questions[2]
Chaltu Sufi	16-Apr-2019 14:47:00	13		female	yes			yes	yes		yes	2_school		yes	1_primary	1_public	yes	01_teacher		1_name_schisto 2_pzq 3_alb 4_dose_pole	yes			01_school	yes			01_school	01_all_together	yes	yes	05_teacher		04_when_and_where	02_less_than_30_min													uuid:40d972d4-094c-4a97-8ad9-e5d9ed0d01d2	uuid:40d972d4-094c-4a97-8ad9-e5d9ed0d01d2/consent-individual_questions[1]
Bontu Aliye	16-Apr-2019 14:57:00	10		female	yes			yes	yes		yes	2_school		yes	1_primary	1_public	yes	01_teacher		1_name_schisto 2_pzq 3_alb 4_dose_pole	yes			01_school	yes			01_school	01_all_together	yes	yes	05_teacher		04_when_and_where	02_less_than_30_min													uuid:32748994-01bc-4a65-8ea0-3699fed794ec	uuid:32748994-01bc-4a65-8ea0-3699fed794ec/consent-individual_questions[1]
Destu Aliye	16-Apr-2019 15:00:00	11		female	yes			yes	yes		yes	2_school		yes	1_primary	1_public	yes	01_teacher		1_name_schisto 2_pzq 3_alb 4_dose_pole	yes			01_school	yes			01_school	01_all_together	yes	yes	05_teacher		04_when_and_where	02_less_than_30_min													uuid:32748994-01bc-4a65-8ea0-3699fed794ec	uuid:32748994-01bc-4a65-8ea0-3699fed794ec/consent-individual_questions[2]
Urji Aliye	16-Apr-2019 15:01:00	8		female	yes			yes	yes		no			no			no			5_none	no	16_non_attending			no	16_non_attending						10_other	Did not take	01_no_knowledge	06_unknown													uuid:32748994-01bc-4a65-8ea0-3699fed794ec	uuid:32748994-01bc-4a65-8ea0-3699fed794ec/consent-individual_questions[3]
Beds Yusuf	16-Apr-2019 15:13:00	6		male	yes			yes	yes		yes	2_school		yes	1_primary	1_public	yes	01_teacher		1_name_schisto 2_pzq 3_alb 4_dose_pole	yes			01_school	yes			01_school	01_all_together	yes	yes	05_teacher		04_when_and_where	02_less_than_30_min													uuid:996b2a23-0d56-42d3-9beb-74acc0f627e4	uuid:996b2a23-0d56-42d3-9beb-74acc0f627e4/consent-individual_questions[1]
Badassa Mohaned	16-Apr-2019 15:22:00	6		male	yes			yes	yes		yes	3_health_centre		yes	1_primary	1_public	yes	01_teacher 08_town_crier		2_pzq 3_alb	yes			05_local_health_centre	yes			05_local_health_centre	01_all_together	yes	yes	03_Mother		02_when	02_less_than_30_min													uuid:21802629-b6dd-4b86-a30d-41641c7c7e4c	uuid:21802629-b6dd-4b86-a30d-41641c7c7e4c/consent-individual_questions[1]
Embet Gashawu	17-Apr-2019 08:36:00	7		female	yes			yes	yes		no			yes	1_primary	1_public	yes	01_teacher		5_none	yes			01_school	no	25_other	Not given		05_some_not_all	yes	yes	05_teacher		03_where	01_zero													uuid:539a99b7-cc49-4b92-83b6-b21fe2396c46	uuid:539a99b7-cc49-4b92-83b6-b21fe2396c46/consent-individual_questions[1]
Abdulaziz Nuru	17-Apr-2019 08:44:00	14		male	yes			yes	yes		no			yes	1_primary	1_public	yes	01_teacher		1_name_schisto 2_pzq	yes			01_school	no	25_other	Not given		05_some_not_all	yes	yes	05_teacher		04_when_and_where	01_zero													uuid:1d038ac8-3136-46af-8315-3939ceaf0b25	uuid:1d038ac8-3136-46af-8315-3939ceaf0b25/consent-individual_questions[1]
Mensud Nuru	17-Apr-2019 08:45:00	8		male	yes			yes	yes		no			yes	1_primary	1_public	yes	01_teacher		1_name_schisto 4_dose_pole	yes			01_school	no	25_other	Not given		05_some_not_all	yes	yes	03_Mother		03_where	01_zero													uuid:1d038ac8-3136-46af-8315-3939ceaf0b25	uuid:1d038ac8-3136-46af-8315-3939ceaf0b25/consent-individual_questions[2]
Getasewu Chebud	17-Apr-2019 08:52:00	12		male	yes			yes	yes		no			yes	1_primary	1_public	yes	01_teacher		1_name_schisto 2_pzq	yes			01_school	no	25_other	Not given		05_some_not_all	yes	yes	05_teacher		04_when_and_where	01_zero													uuid:01795eb4-9355-4ba7-81de-8b3df71864fd	uuid:01795eb4-9355-4ba7-81de-8b3df71864fd/consent-individual_questions[1]
Emnet chebud	17-Apr-2019 08:53:00	10		female	yes			yes	yes		no			yes	1_primary	1_public	yes	01_teacher		1_name_schisto 2_pzq 4_dose_pole	yes			01_school	no	25_other	Not given		05_some_not_all	yes	yes	05_teacher		04_when_and_where	01_zero													uuid:01795eb4-9355-4ba7-81de-8b3df71864fd	uuid:01795eb4-9355-4ba7-81de-8b3df71864fd/consent-individual_questions[2]
Tensae delelegne	17-Apr-2019 09:01:00	10		female	yes			yes	yes		no			yes	1_primary	1_public	yes	01_teacher		1_name_schisto 4_dose_pole	yes			01_school	no	25_other	Not given		05_some_not_all	yes	yes	05_teacher		04_when_and_where	01_zero													uuid:1197f17a-bced-4bc2-842c-b9d58dada0ec	uuid:1197f17a-bced-4bc2-842c-b9d58dada0ec/consent-individual_questions[1]
Endalkachewu delelegne	17-Apr-2019 09:02:00	8		male	yes			yes	yes		no			yes	1_primary	1_public	yes	11_other	My brother	1_name_schisto	yes			01_school	no	25_other	Not given		05_some_not_all	yes	yes	05_teacher		04_when_and_where	01_zero													uuid:1197f17a-bced-4bc2-842c-b9d58dada0ec	uuid:1197f17a-bced-4bc2-842c-b9d58dada0ec/consent-individual_questions[2]
Redia seid	17-Apr-2019 09:14:00	7		female	yes			yes	yes		no			yes	1_primary	1_public	yes	01_teacher		5_none	yes			01_school	no	25_other	Not given		05_some_not_all	yes	yes	05_teacher		03_where	01_zero													uuid:5463a39b-5761-4ceb-a661-3cef01343e1b	uuid:5463a39b-5761-4ceb-a661-3cef01343e1b/consent-individual_questions[1]
Mohamed seid	17-Apr-2019 09:16:00	14		male	yes			yes	yes		no			yes	1_primary	1_public	yes	01_teacher		1_name_schisto 2_pzq	yes			01_school	no	25_other	Not given		05_some_not_all	yes	yes	05_teacher		04_when_and_where	01_zero													uuid:5463a39b-5761-4ceb-a661-3cef01343e1b	uuid:5463a39b-5761-4ceb-a661-3cef01343e1b/consent-individual_questions[2]
Tamirat atuma	17-Apr-2019 09:20:00	11		female	yes			yes	yes		no			yes	1_primary	1_public	yes	11_other	Mother	2_pzq	yes			01_school	no	25_other	Not given		05_some_not_all	yes	yes	03_Mother		04_when_and_where	01_zero													uuid:1a532df4-f264-4c6e-a28a-e943185c91ef	uuid:1a532df4-f264-4c6e-a28a-e943185c91ef/consent-individual_questions[1]
Fatima hussen	17-Apr-2019 09:26:00	13		female	yes			yes	yes		no			yes	1_primary	1_public	yes	01_teacher		1_name_schisto 2_pzq 4_dose_pole	yes			01_school	no	25_other	Not given		05_some_not_all	yes	yes	05_teacher		04_when_and_where	01_zero													uuid:12ca96dd-4924-4678-9b33-60c028fd4a32	uuid:12ca96dd-4924-4678-9b33-60c028fd4a32/consent-individual_questions[1]
Mohamed hussen	17-Apr-2019 09:27:00	10		male	yes			yes	yes		no			yes	1_primary	1_public	yes	01_teacher		1_name_schisto 2_pzq 4_dose_pole	yes			01_school	no	25_other	Not given		05_some_not_all	yes	yes	03_Mother		04_when_and_where	01_zero													uuid:12ca96dd-4924-4678-9b33-60c028fd4a32	uuid:12ca96dd-4924-4678-9b33-60c028fd4a32/consent-individual_questions[2]
Ahmed hussen	17-Apr-2019 09:29:00	8		male	yes			yes	yes		no			yes	1_primary	1_public	yes	01_teacher		1_name_schisto 2_pzq	yes			01_school	no	25_other	Not given		05_some_not_all	yes	yes	05_teacher		04_when_and_where	01_zero													uuid:12ca96dd-4924-4678-9b33-60c028fd4a32	uuid:12ca96dd-4924-4678-9b33-60c028fd4a32/consent-individual_questions[3]
Endalkachewu asnake	17-Apr-2019 09:36:00	12		male	yes			yes	yes		no			yes	1_primary	1_public	yes	01_teacher		1_name_schisto 2_pzq	yes			01_school	no	25_other	Not given		05_some_not_all	yes	yes	05_teacher		04_when_and_where	01_zero													uuid:0f98092c-bf50-44c8-9b24-504bdcbaa4cb	uuid:0f98092c-bf50-44c8-9b24-504bdcbaa4cb/consent-individual_questions[1]
Emebet asnake	17-Apr-2019 09:37:00	8		female	yes			yes	yes		no			yes	1_primary	1_public	yes	11_other	Brother	1_name_schisto	yes			01_school	no	25_other	Not given		05_some_not_all	yes	yes	08_health_professional		03_where	01_zero													uuid:0f98092c-bf50-44c8-9b24-504bdcbaa4cb	uuid:0f98092c-bf50-44c8-9b24-504bdcbaa4cb/consent-individual_questions[2]
Roza ahmed	17-Apr-2019 09:48:00	7		female	yes			yes	yes		no			yes	1_primary	1_public	yes	01_teacher 04_health_professional		1_name_schisto	yes			01_school	no	25_other	Not given		05_some_not_all	yes	yes	03_Mother		03_where	01_zero													uuid:dc7701bf-d511-4eb1-942a-c5caa18c96f7	uuid:dc7701bf-d511-4eb1-942a-c5caa18c96f7/consent-individual_questions[1]
Zeineba hussein	17-Apr-2019 09:54:00	12		female	yes			yes	yes		no			yes	1_primary	1_public	yes	01_teacher 04_health_professional		1_name_schisto	yes			01_school	no	25_other	Not given		05_some_not_all	yes	yes	01_me		04_when_and_where	01_zero													uuid:03752c2e-1a1c-4561-9dec-4872f8f764a1	uuid:03752c2e-1a1c-4561-9dec-4872f8f764a1/consent-individual_questions[1]
Habiba hussen	17-Apr-2019 09:54:00	7		female	yes			yes	yes		no			yes	1_primary	1_public	yes	01_teacher		1_name_schisto	yes			01_school	no	25_other	Not given		05_some_not_all	yes	yes	05_teacher		04_when_and_where	01_zero													uuid:03752c2e-1a1c-4561-9dec-4872f8f764a1	uuid:03752c2e-1a1c-4561-9dec-4872f8f764a1/consent-individual_questions[2]
Kalid hussen	17-Apr-2019 09:55:00	5		male	yes			yes	yes		no			no			yes	11_other	Mother	5_none	yes			01_school	no	25_other	Not given		05_some_not_all	yes	yes	01_me		04_when_and_where	01_zero													uuid:03752c2e-1a1c-4561-9dec-4872f8f764a1	uuid:03752c2e-1a1c-4561-9dec-4872f8f764a1/consent-individual_questions[3]
Birtukan lema	17-Apr-2019 10:04:00	6		female	yes			yes	yes		no			yes	1_primary	1_public	yes	01_teacher		2_pzq	yes			01_school	no	25_other	Not given		05_some_not_all	yes	yes	05_teacher		03_where	01_zero													uuid:7d2cde91-806c-4a04-abc1-243da83be73a	uuid:7d2cde91-806c-4a04-abc1-243da83be73a/consent-individual_questions[1]
Hayat bogale	17-Apr-2019 10:11:00	12		female	yes			yes	yes		no			yes	1_primary	1_public	yes	01_teacher		5_none	yes			01_school	no	25_other	Not given		05_some_not_all	yes	yes	05_teacher		03_where	01_zero													uuid:59bdff78-195b-457d-acbe-16574c28cd67	uuid:59bdff78-195b-457d-acbe-16574c28cd67/consent-individual_questions[1]
Muktar mohamed	17-Apr-2019 10:17:00	14		male	yes			yes	yes		no			no			no			5_none	no	16_non_attending			unknown							09_NA		01_no_knowledge	06_unknown													uuid:78e45827-2066-4e55-82d7-0b01a2ab6db9	uuid:78e45827-2066-4e55-82d7-0b01a2ab6db9/consent-individual_questions[1]
Amar mohamed	17-Apr-2019 10:19:00	5		male	yes			yes	yes		no			no			no			5_none	unknown				unknown							09_NA		01_no_knowledge	06_unknown													uuid:78e45827-2066-4e55-82d7-0b01a2ab6db9	uuid:78e45827-2066-4e55-82d7-0b01a2ab6db9/consent-individual_questions[2]
Lemlem bekele	17-Apr-2019 10:23:00	6		female	yes			yes	yes		no			yes	1_primary	1_public	yes	01_teacher 04_health_professional		2_pzq	yes			01_school	no	25_other	Not given		05_some_not_all	yes	yes	05_teacher		03_where	01_zero													uuid:c03724b5-ccb9-4e1d-97d8-69102ff0fef0	uuid:c03724b5-ccb9-4e1d-97d8-69102ff0fef0/consent-individual_questions[1]
Degsewu	17-Apr-2019 10:29:00	10		male	yes			yes	yes		no			yes	1_primary	1_public	yes	01_teacher		3_alb	yes			01_school	no	25_other	Not given		05_some_not_all	yes	yes	05_teacher		04_when_and_where	01_zero													uuid:06db3fa0-d7c3-4b8e-a0a5-4820eb6d6420	uuid:06db3fa0-d7c3-4b8e-a0a5-4820eb6d6420/consent-individual_questions[1]
Biruk ayeye	17-Apr-2019 10:33:00	6		male	yes			yes	yes		no			yes	1_primary	1_public	no			5_none	no	16_non_attending			unknown							09_NA		01_no_knowledge	06_unknown													uuid:efc7ab97-5a10-480f-823e-89f68062cc9e	uuid:efc7ab97-5a10-480f-823e-89f68062cc9e/consent-individual_questions[1]
Abuye	17-Apr-2019 10:35:00	10		male	yes			yes	yes		no			yes	1_primary	1_public	yes	01_teacher 04_health_professional		1_name_schisto 2_pzq 4_dose_pole	yes			01_school	no	25_other	Not given		05_some_not_all	yes	yes	03_Mother		04_when_and_where	01_zero													uuid:efc7ab97-5a10-480f-823e-89f68062cc9e	uuid:efc7ab97-5a10-480f-823e-89f68062cc9e/consent-individual_questions[2]
Tsigereda Desalegne	17-Apr-2019 13:17:00	6		female	yes			no	yes		no			no			yes	01_teacher		5_none	yes			01_school	no	25_other	Not given		05_some_not_all	yes	yes	08_health_professional		03_where	01_zero													uuid:cdaaf653-df17-478c-b11c-f2c769f78587	uuid:cdaaf653-df17-478c-b11c-f2c769f78587/consent-individual_questions[1]
Helen Getye	17-Apr-2019 13:23:00	12		female	yes			yes	yes		no			yes	1_primary	1_public	yes	01_teacher 04_health_professional		2_pzq 4_dose_pole	yes			01_school	no	25_other	Not given		05_some_not_all	yes	yes	01_me		04_when_and_where	01_zero													uuid:fa8afaa0-eb00-4581-b13d-fe495cb951cc	uuid:fa8afaa0-eb00-4581-b13d-fe495cb951cc/consent-individual_questions[1]
Getachew dejene	17-Apr-2019 13:31:00	11		male	yes			yes	yes		no			yes	1_primary	1_public	yes	01_teacher 04_health_professional		1_name_schisto 2_pzq	yes			01_school	no	25_other	Not given		05_some_not_all	yes	yes	04_other_family		04_when_and_where	01_zero													uuid:0794f09a-9ebb-41a1-be44-02df4f2feff1	uuid:0794f09a-9ebb-41a1-be44-02df4f2feff1/consent-individual_questions[1]
Tsion tesfa	17-Apr-2019 13:37:00	10		female	yes			yes	yes		no			yes	1_primary	1_public	yes	01_teacher 04_health_professional		1_name_schisto 2_pzq 4_dose_pole	yes			01_school	no	25_other	Not given		05_some_not_all	yes	yes	03_Mother		03_where	02_less_than_30_min													uuid:3fd3682d-7f44-4389-b94c-23ca2e76a214	uuid:3fd3682d-7f44-4389-b94c-23ca2e76a214/consent-individual_questions[1]
Yeberguwa ambawu	17-Apr-2019 13:44:00	12		female	yes			yes	yes		no			yes	1_primary	1_public	yes	01_teacher 04_health_professional		1_name_schisto 2_pzq	yes			01_school	no	25_other	Not given		05_some_not_all	yes	yes	05_teacher		04_when_and_where	01_zero													uuid:45328a26-5556-451b-9fc5-f4590a9ef018	uuid:45328a26-5556-451b-9fc5-f4590a9ef018/consent-individual_questions[1]
Tigist geze	17-Apr-2019 13:49:00	14		female	yes			yes	yes		no			yes	1_primary	1_public	yes	01_teacher 04_health_professional		5_none	yes			01_school	no	25_other	Not given		05_some_not_all	yes	yes	01_me		04_when_and_where	01_zero													uuid:2f42b403-8b31-4bc5-9bb4-e77773d8bc49	uuid:2f42b403-8b31-4bc5-9bb4-e77773d8bc49/consent-individual_questions[1]
Meseret gese	17-Apr-2019 13:50:00	9		female	yes			yes	yes		no			yes	1_primary	1_public	yes	01_teacher 04_health_professional		1_name_schisto 2_pzq 4_dose_pole	yes			01_school	no	25_other	Not given		05_some_not_all	yes	yes	08_health_professional		04_when_and_where	01_zero													uuid:2f42b403-8b31-4bc5-9bb4-e77773d8bc49	uuid:2f42b403-8b31-4bc5-9bb4-e77773d8bc49/consent-individual_questions[2]
Fikreaddis wolde	17-Apr-2019 13:55:00	13		female	yes			yes	yes		no			yes	1_primary	1_public	no			5_none	unknown				unknown							09_NA		01_no_knowledge	06_unknown													uuid:ce331053-9b4b-42d3-b4eb-45f9f164ef73	uuid:ce331053-9b4b-42d3-b4eb-45f9f164ef73/consent-individual_questions[1]
Temechewu fantahun	17-Apr-2019 14:01:00	12		male	yes			yes	yes		no			yes	1_primary	1_public	yes	01_teacher 04_health_professional		1_name_schisto 4_dose_pole	yes			01_school	no	25_other	Not given		05_some_not_all	yes	yes	08_health_professional		04_when_and_where	01_zero													uuid:616a16f6-435c-4325-934d-405908580ff1	uuid:616a16f6-435c-4325-934d-405908580ff1/consent-individual_questions[1]
Yihune fantahun	17-Apr-2019 14:02:00	11		male	yes			yes	yes		no			yes	1_primary	1_public	yes	01_teacher		1_name_schisto	yes			01_school	no	25_other	Not given		05_some_not_all	yes	yes	02_Father		04_when_and_where	01_zero													uuid:616a16f6-435c-4325-934d-405908580ff1	uuid:616a16f6-435c-4325-934d-405908580ff1/consent-individual_questions[2]
Tehtena demsse	17-Apr-2019 14:08:00	6		female	yes			yes	yes		no			yes	1_primary	1_public	no			5_none	no	20_refused_answer			no	25_other	Not given					01_me		03_where	01_zero													uuid:b6f8109a-58b6-40d4-b2d1-891cbf9ced12	uuid:b6f8109a-58b6-40d4-b2d1-891cbf9ced12/consent-individual_questions[1]
Helen demisse	17-Apr-2019 14:09:00	7		female	yes			yes	yes		no			yes	1_primary	1_public	yes	01_teacher 04_health_professional		1_name_schisto 2_pzq 4_dose_pole	yes			01_school	no	25_other	Not given		05_some_not_all	yes	yes	08_health_professional		04_when_and_where	01_zero													uuid:b6f8109a-58b6-40d4-b2d1-891cbf9ced12	uuid:b6f8109a-58b6-40d4-b2d1-891cbf9ced12/consent-individual_questions[2]
Tariku girma	17-Apr-2019 14:15:00	10		male	yes			yes	yes		no			yes	1_primary	1_public	yes	01_teacher 04_health_professional		1_name_schisto 2_pzq 4_dose_pole	yes			01_school	no	25_other	Not given		05_some_not_all	yes	yes	08_health_professional		04_when_and_where	01_zero													uuid:a442705c-9499-45b3-b5fb-dcf4ebddbf6e	uuid:a442705c-9499-45b3-b5fb-dcf4ebddbf6e/consent-individual_questions[1]
Birtukan getachew	17-Apr-2019 14:21:00	7		female	yes			yes	yes		no			yes	1_primary	1_public	yes	11_other	Mother	5_none	yes			01_school	no	25_other	Not given		05_some_not_all	yes	yes	03_Mother		03_where	01_zero													uuid:d75228d1-9181-436e-a452-470f5d35f4b6	uuid:d75228d1-9181-436e-a452-470f5d35f4b6/consent-individual_questions[1]
Fikreaddis kendu	17-Apr-2019 14:26:00	9		female	yes			yes	yes		no			yes	1_primary	1_public	yes	01_teacher		1_name_schisto 2_pzq 4_dose_pole	yes			01_school	no	25_other	Not given		05_some_not_all	yes	yes	08_health_professional		04_when_and_where	01_zero													uuid:c4341166-fe44-4461-a5b9-ac3eb3e06910	uuid:c4341166-fe44-4461-a5b9-ac3eb3e06910/consent-individual_questions[1]
Sentayehu gashawu	17-Apr-2019 14:31:00	8		female	yes			yes	yes		no			yes	1_primary	1_public	yes	04_health_professional		1_name_schisto 2_pzq 4_dose_pole	yes			01_school	no	25_other	Not given		05_some_not_all	yes	yes	08_health_professional		03_where	01_zero													uuid:22c976f7-4f51-46f2-a8a7-e651849566c0	uuid:22c976f7-4f51-46f2-a8a7-e651849566c0/consent-individual_questions[1]
Samrawit habtamu	17-Apr-2019 14:39:00	6		female	yes			yes	yes		no			yes	1_primary	1_public	yes	11_other	Mother	2_pzq	yes			01_school	no	25_other	Not given		05_some_not_all	yes	yes	03_Mother		03_where	01_zero													uuid:c5e1ffab-76cc-4254-a713-8e631341b8ad	uuid:c5e1ffab-76cc-4254-a713-8e631341b8ad/consent-individual_questions[1]
Abraham yihune	17-Apr-2019 14:44:00	8		male	yes			yes	yes		no			no			no			5_none	unknown				unknown							09_NA		01_no_knowledge	06_unknown													uuid:c0d6cd49-3d22-42ba-af01-005c089ea4f1	uuid:c0d6cd49-3d22-42ba-af01-005c089ea4f1/consent-individual_questions[1]
Betlehem fantahun	17-Apr-2019 14:51:00	10		female	yes			yes	yes		no			yes	1_primary	1_public	yes	01_teacher 04_health_professional		2_pzq 4_dose_pole	yes			01_school	no	25_other	Not given		05_some_not_all	yes	yes	01_me		04_when_and_where	01_zero													uuid:40de80ab-23cc-4762-a7ca-409d889b2ac5	uuid:40de80ab-23cc-4762-a7ca-409d889b2ac5/consent-individual_questions[1]
Ashenafi fantahun	17-Apr-2019 14:52:00	13		male	yes			yes	yes		no			yes	1_primary	1_public	yes	01_teacher		5_none	yes			01_school	no	25_other	Not given		05_some_not_all	yes	yes	05_teacher		04_when_and_where	01_zero													uuid:40de80ab-23cc-4762-a7ca-409d889b2ac5	uuid:40de80ab-23cc-4762-a7ca-409d889b2ac5/consent-individual_questions[2]
Marta tekle	16-Apr-2019 12:35:00	8		female	yes			yes	yes		yes	2_school		yes	1_primary	1_public	yes	01_teacher		4_dose_pole	yes			01_school	no	25_other	Not given		01_all_together	yes	yes	03_Mother		04_when_and_where	02_less_than_30_min													uuid:a25280bc-c697-4989-8022-1708f912e329	uuid:a25280bc-c697-4989-8022-1708f912e329/consent-individual_questions[1]
Mekdes mekonen	16-Apr-2019 13:01:00	7		female	yes			yes	yes		yes	2_school		yes	1_primary	1_public	yes	01_teacher		4_dose_pole	yes			01_school	no	25_other	not given		01_all_together	yes	yes	03_Mother		03_where	02_less_than_30_min													uuid:5f7e80b7-9b00-4864-86c2-e1586ecd287d	uuid:5f7e80b7-9b00-4864-86c2-e1586ecd287d/consent-individual_questions[1]
Teju Mekonen	16-Apr-2019 13:05:00	9		male	yes			yes	yes		yes	2_school		yes	1_primary	1_public	yes	01_teacher		4_dose_pole	yes			01_school	no	25_other	not given		01_all_together	yes	yes	05_teacher		03_where	02_less_than_30_min													uuid:5f7e80b7-9b00-4864-86c2-e1586ecd287d	uuid:5f7e80b7-9b00-4864-86c2-e1586ecd287d/consent-individual_questions[2]
Belete Mekonen	16-Apr-2019 13:07:00	12		male	yes			yes	yes		yes	2_school		yes	1_primary	1_public	yes	01_teacher		4_dose_pole	yes			01_school	no	25_other	not given		01_all_together	yes	yes	03_Mother		03_where	02_less_than_30_min													uuid:5f7e80b7-9b00-4864-86c2-e1586ecd287d	uuid:5f7e80b7-9b00-4864-86c2-e1586ecd287d/consent-individual_questions[3]
Abidu Argaw	16-Apr-2019 13:16:00	10		male	yes			yes	yes		yes	2_school		yes	1_primary	1_public	yes	01_teacher		4_dose_pole	yes			01_school	no	25_other	not given		01_all_together	yes	yes	03_Mother		04_when_and_where	02_less_than_30_min													uuid:689f05e4-19e8-4081-bb1c-71fd1573a295	uuid:689f05e4-19e8-4081-bb1c-71fd1573a295/consent-individual_questions[1]
Hana yirga	16-Apr-2019 13:26:00	7		female	yes			yes	yes		yes	2_school		yes	1_primary	1_public	yes	01_teacher		4_dose_pole	yes			01_school	no	25_other	not given		01_all_together	yes	yes	03_Mother		04_when_and_where	02_less_than_30_min													uuid:5bb5f3c2-4e5c-4bfe-bff3-a3d91fb35d44	uuid:5bb5f3c2-4e5c-4bfe-bff3-a3d91fb35d44/consent-individual_questions[1]
Gebire argaw	16-Apr-2019 13:28:00	11		male	yes			yes	yes		yes	2_school		yes	1_primary	1_public	yes	01_teacher		4_dose_pole	yes			01_school	no	25_other	not given		01_all_together	yes	yes	03_Mother		04_when_and_where	02_less_than_30_min													uuid:5bb5f3c2-4e5c-4bfe-bff3-a3d91fb35d44	uuid:5bb5f3c2-4e5c-4bfe-bff3-a3d91fb35d44/consent-individual_questions[2]
Hanan Hussen	16-Apr-2019 13:37:00	14		female	yes			yes	yes		yes	2_school		yes	1_primary	1_public	yes	01_teacher		4_dose_pole	yes			01_school	no	25_other	Not given		01_all_together	yes	yes	02_Father		03_where	02_less_than_30_min													uuid:3f4f9ecf-7a25-499e-9008-73c56349f157	uuid:3f4f9ecf-7a25-499e-9008-73c56349f157/consent-individual_questions[1]
Yonatan Alemayehu	16-Apr-2019 13:53:00	14		male	yes			yes	yes		yes	2_school		yes	1_primary	1_public	yes	01_teacher		2_pzq	yes			01_school	no	25_other	not given		01_all_together	yes	yes	02_Father		03_where	02_less_than_30_min													uuid:14bddd44-d574-4631-a110-cfcd3553f5de	uuid:14bddd44-d574-4631-a110-cfcd3553f5de/consent-individual_questions[1]
Meklit Alemayehu	16-Apr-2019 13:55:00	7		female	yes			yes	yes		yes	2_school		yes	1_primary	1_public	yes	01_teacher		4_dose_pole	yes			01_school	no	25_other	Not given		01_all_together	yes	yes	02_Father		03_where	02_less_than_30_min													uuid:14bddd44-d574-4631-a110-cfcd3553f5de	uuid:14bddd44-d574-4631-a110-cfcd3553f5de/consent-individual_questions[2]
Eden Alemayehu	16-Apr-2019 13:57:00	5		female	yes			yes	yes		yes	2_school		yes	1_primary	1_public	yes	01_teacher		4_dose_pole	yes			01_school	no	25_other	not given		01_all_together	yes	yes	02_Father		03_where	02_less_than_30_min													uuid:14bddd44-d574-4631-a110-cfcd3553f5de	uuid:14bddd44-d574-4631-a110-cfcd3553f5de/consent-individual_questions[3]
Betelhem g/tasdik	16-Apr-2019 14:06:00	12		female	yes			yes	yes		yes	2_school		yes	1_primary	1_public	yes	01_teacher		4_dose_pole	yes			01_school	no	25_other	not given		01_all_together	yes	yes	03_Mother		03_where	02_less_than_30_min													uuid:3e665012-611d-4c2d-9c68-a960e3a3e71f	uuid:3e665012-611d-4c2d-9c68-a960e3a3e71f/consent-individual_questions[1]
Tseganesh G/tsadik	16-Apr-2019 14:07:00	7		female	yes			yes	yes		yes	2_school		yes	1_primary	1_public	yes	01_teacher		4_dose_pole	yes			01_school	no	25_other	not given		01_all_together	yes	yes	03_Mother		03_where	02_less_than_30_min													uuid:3e665012-611d-4c2d-9c68-a960e3a3e71f	uuid:3e665012-611d-4c2d-9c68-a960e3a3e71f/consent-individual_questions[2]
Eyasu Beyene	16-Apr-2019 14:12:00	6		male	yes			yes	yes		no			yes	1_primary	1_public	no			5_none	no	15_absent_from_school			no	25_other	not given					03_Mother		01_no_knowledge	02_less_than_30_min													uuid:9fab704f-6af2-4c0e-abc7-ae5580f558ad	uuid:9fab704f-6af2-4c0e-abc7-ae5580f558ad/consent-individual_questions[1]
Andualem Getachew	16-Apr-2019 14:20:00	11		male	yes			yes	yes		yes	2_school		yes	1_primary	1_public	yes	01_teacher		4_dose_pole	yes			01_school	no	25_other	not given		01_all_together	yes	yes	02_Father		04_when_and_where	02_less_than_30_min													uuid:da7ed5a2-f38a-478d-8398-c84976fc1fc8	uuid:da7ed5a2-f38a-478d-8398-c84976fc1fc8/consent-individual_questions[1]
Muluken kassaw	16-Apr-2019 14:28:00	14		male	yes			yes	yes		yes	2_school		yes	1_primary	1_public	yes	01_teacher		2_pzq	yes			01_school	no	25_other	not given		01_all_together	yes	yes	03_Mother		03_where	02_less_than_30_min													uuid:fcf1847b-c17d-4a6e-90c5-adbc99099508	uuid:fcf1847b-c17d-4a6e-90c5-adbc99099508/consent-individual_questions[1]
Tsegay Kassaw	16-Apr-2019 14:30:00	12		male	yes			yes	yes		yes	2_school		yes	1_primary	1_public	yes	01_teacher		2_pzq	yes			01_school	no	25_other	not given		01_all_together	yes	yes	03_Mother		03_where	02_less_than_30_min													uuid:fcf1847b-c17d-4a6e-90c5-adbc99099508	uuid:fcf1847b-c17d-4a6e-90c5-adbc99099508/consent-individual_questions[2]
Bereket Kassaw	16-Apr-2019 14:31:00	7		female	yes			yes	yes		yes	2_school		yes	1_primary	1_public	yes	01_teacher		4_dose_pole	no	08_bad_smell_taste			no	25_other	not given					03_Mother		01_no_knowledge	02_less_than_30_min													uuid:fcf1847b-c17d-4a6e-90c5-adbc99099508	uuid:fcf1847b-c17d-4a6e-90c5-adbc99099508/consent-individual_questions[3]
Rukiya Robu	16-Apr-2019 14:40:00	10		female	yes			yes	yes		yes	2_school		yes	1_primary	1_public	yes	01_teacher		4_dose_pole	yes			01_school	no	25_other	not given		01_all_together	yes	yes	03_Mother		04_when_and_where	02_less_than_30_min													uuid:bf0ea67f-27f0-45d9-9ac8-75e795a09145	uuid:bf0ea67f-27f0-45d9-9ac8-75e795a09145/consent-individual_questions[1]
Hikma Robu	16-Apr-2019 14:42:00	6		female	yes			yes	yes		yes	2_school		yes	1_primary	1_public	yes	01_teacher		4_dose_pole	yes			01_school	no	25_other	not giVen		01_all_together	yes	yes	03_Mother		03_where	02_less_than_30_min													uuid:bf0ea67f-27f0-45d9-9ac8-75e795a09145	uuid:bf0ea67f-27f0-45d9-9ac8-75e795a09145/consent-individual_questions[2]
Bantamlak	16-Apr-2019 14:50:00	14		male	yes			yes	yes		yes	2_school		yes	1_primary	1_public	yes	01_teacher		2_pzq	yes			01_school	no	25_other	not given		01_all_together	yes	yes	01_me		04_when_and_where	02_less_than_30_min													uuid:f305ff7a-6747-4545-92eb-c141d27daef9	uuid:f305ff7a-6747-4545-92eb-c141d27daef9/consent-individual_questions[1]
Sitotaw legesse	16-Apr-2019 14:58:00	9		male	yes			yes	yes		yes	2_school		yes	1_primary	1_public	yes	01_teacher		4_dose_pole	yes			01_school	no	25_other	not given		01_all_together	yes	yes	03_Mother		02_when	02_less_than_30_min													uuid:33f14bd5-2a86-48b6-bfe6-51d37abdeec4	uuid:33f14bd5-2a86-48b6-bfe6-51d37abdeec4/consent-individual_questions[1]
Dagim legesse	16-Apr-2019 15:00:00	7		male	yes			yes	yes		yes	2_school		yes	1_primary	1_public	yes	01_teacher		4_dose_pole	yes			01_school	no	25_other	not given		01_all_together	yes	yes	03_Mother		02_when	02_less_than_30_min													uuid:33f14bd5-2a86-48b6-bfe6-51d37abdeec4	uuid:33f14bd5-2a86-48b6-bfe6-51d37abdeec4/consent-individual_questions[2]
Mitke Geremew	16-Apr-2019 15:07:00	14		female	yes			yes	yes		yes	2_school		yes	1_primary	1_public	yes	01_teacher		4_dose_pole	yes			01_school	no	25_other	not given		01_all_together	yes	yes	03_Mother		04_when_and_where	02_less_than_30_min													uuid:8e09342b-da46-4abb-a215-ac250f1c2dd9	uuid:8e09342b-da46-4abb-a215-ac250f1c2dd9/consent-individual_questions[1]
Netsanet Geremew	16-Apr-2019 15:08:00	12		female	yes			yes	yes		yes	2_school		yes	1_primary	1_public	yes	01_teacher		4_dose_pole	yes			01_school	no	25_other	not given		01_all_together	yes	yes	03_Mother		04_when_and_where	02_less_than_30_min													uuid:8e09342b-da46-4abb-a215-ac250f1c2dd9	uuid:8e09342b-da46-4abb-a215-ac250f1c2dd9/consent-individual_questions[2]
Alem Adissu	16-Apr-2019 15:16:00	8		female	yes			yes	yes		yes	2_school		yes	1_primary	1_public	yes	01_teacher		4_dose_pole	yes			01_school	no	25_other	not given		01_all_together	yes	yes	02_Father		03_where	02_less_than_30_min													uuid:1bb27ee7-331d-43bb-9cc9-e7e087694ed1	uuid:1bb27ee7-331d-43bb-9cc9-e7e087694ed1/consent-individual_questions[1]
Akalu mitku	16-Apr-2019 15:29:00	10		male	yes			yes	yes		yes	2_school		yes	1_primary	1_public	yes	01_teacher		4_dose_pole	yes			01_school	no	25_other	not given		01_all_together	yes	yes	02_Father		02_when	02_less_than_30_min													uuid:16684e4a-2811-4ec3-ac18-1576729e261d	uuid:16684e4a-2811-4ec3-ac18-1576729e261d/consent-individual_questions[1]
Bereket Mitiku	16-Apr-2019 21:51:00	7		male	yes			yes	yes		yes	2_school		yes	1_primary	1_public	yes	01_teacher		4_dose_pole	yes			01_school	no	25_other	not given		01_all_together	yes	yes	02_Father		02_when	02_less_than_30_min													uuid:16684e4a-2811-4ec3-ac18-1576729e261d	uuid:16684e4a-2811-4ec3-ac18-1576729e261d/consent-individual_questions[2]
Tizazu Asresahegn	16-Apr-2019 21:41:00	7		male	yes			yes	yes		no			yes	1_primary	1_public	yes	01_teacher		4_dose_pole	no	08_bad_smell_taste			no	25_other	not given					02_Father		03_where	02_less_than_30_min													uuid:f690042b-679d-4163-8d71-6191ef3079ec	uuid:f690042b-679d-4163-8d71-6191ef3079ec/consent-individual_questions[1]
Tseganesh tibebu	16-Apr-2019 21:55:00	9		female	yes			yes	yes		no			yes	1_primary	1_public	yes	01_teacher		4_dose_pole	no	08_bad_smell_taste			no	25_other	not given					03_Mother		03_where	02_less_than_30_min													uuid:ef4dd7d2-7cd8-4ab2-a499-176c89228e96	uuid:ef4dd7d2-7cd8-4ab2-a499-176c89228e96/consent-individual_questions[1]
Betelhem Birhanu	16-Apr-2019 21:38:00	10		female	yes			yes	yes		yes	2_school		yes	1_primary	1_public	yes	01_teacher		4_dose_pole	no	08_bad_smell_taste			no	25_other	not given					03_Mother		02_when	02_less_than_30_min													uuid:c49dd774-a7f0-4b9f-98d5-b21bcb0f94ba	uuid:c49dd774-a7f0-4b9f-98d5-b21bcb0f94ba/consent-individual_questions[1]
Talegeta Tegenu	16-Apr-2019 21:34:00	7		male	yes			yes	yes		yes	2_school		yes	1_primary	1_public	yes	01_teacher		4_dose_pole	yes			01_school	no	25_other	not given		01_all_together	yes	yes	02_Father		02_when	02_less_than_30_min													uuid:7b709325-ed19-481e-a10b-3f92585a6a81	uuid:7b709325-ed19-481e-a10b-3f92585a6a81/consent-individual_questions[1]
Talefe Tegenu	16-Apr-2019 21:36:00	10		female	yes			yes	yes		no			yes	1_primary	1_public	yes	01_teacher		1_name_schisto	yes			01_school	no	25_other	not given		01_all_together	yes	yes	02_Father		02_when	02_less_than_30_min													uuid:7b709325-ed19-481e-a10b-3f92585a6a81	uuid:7b709325-ed19-481e-a10b-3f92585a6a81/consent-individual_questions[2]
Selam,derib	16-Apr-2019 21:30:00	10		female	yes			yes	yes		yes	2_school		yes	1_primary	1_public	yes	01_teacher		4_dose_pole	yes			01_school	no	25_other	not given		01_all_together	yes	yes	03_Mother		03_where	02_less_than_30_min													uuid:80e54343-da8f-449b-a6e0-2e91da7337d2	uuid:80e54343-da8f-449b-a6e0-2e91da7337d2/consent-individual_questions[1]
Mintesnot Derib	16-Apr-2019 21:31:00	6		female	yes			yes	yes		no			yes	1_primary	1_public	yes	01_teacher		4_dose_pole	no	08_bad_smell_taste			no	25_other	not given					01_me		02_when	02_less_than_30_min													uuid:80e54343-da8f-449b-a6e0-2e91da7337d2	uuid:80e54343-da8f-449b-a6e0-2e91da7337d2/consent-individual_questions[2]
Eyob abera	16-Apr-2019 21:25:00	13		male	yes			yes	yes		yes	2_school		yes	1_primary	1_public	yes	01_teacher		4_dose_pole	yes			01_school	no	25_other	not given		01_all_together	yes	yes	02_Father		02_when	02_less_than_30_min													uuid:94bab13e-5acd-4a77-879e-2b0a740b8473	uuid:94bab13e-5acd-4a77-879e-2b0a740b8473/consent-individual_questions[1]
Dagim Abera	16-Apr-2019 21:27:00	5		male	yes			yes	yes		yes	2_school		yes	1_primary	1_public	yes	01_teacher		4_dose_pole	yes			01_school	no	25_other	not given		01_all_together	yes	yes	02_Father		03_where	02_less_than_30_min													uuid:94bab13e-5acd-4a77-879e-2b0a740b8473	uuid:94bab13e-5acd-4a77-879e-2b0a740b8473/consent-individual_questions[2]
Robel solomon	16-Apr-2019 21:21:00	11		male	yes			yes	yes		yes	2_school		yes	1_primary	1_public	yes	01_teacher		4_dose_pole	yes			01_school	no	25_other	not given		01_all_together	yes	yes	03_Mother		03_where	02_less_than_30_min													uuid:652b038a-29f1-4efb-9699-a29b0994dbe1	uuid:652b038a-29f1-4efb-9699-a29b0994dbe1/consent-individual_questions[1]
Tinsae solomon	16-Apr-2019 21:22:00	9		male	yes			yes	yes		yes	2_school		yes	1_primary	1_public	yes	01_teacher		5_none	no	22_not_eaten			no	25_other	not given					03_Mother		03_where	02_less_than_30_min													uuid:652b038a-29f1-4efb-9699-a29b0994dbe1	uuid:652b038a-29f1-4efb-9699-a29b0994dbe1/consent-individual_questions[2]
Belete nega	17-Apr-2019 13:16:00	7		male	yes			yes	yes		yes	1_home		yes	1_primary	1_public	yes	01_teacher		1_name_schisto	yes			01_school	no	25_other	not given		01_all_together	yes	yes	02_Father		03_where	02_less_than_30_min													uuid:fe64b08a-334f-45ed-9be7-722871d0c2e1	uuid:fe64b08a-334f-45ed-9be7-722871d0c2e1/consent-individual_questions[1]
Bogale Alemu	17-Apr-2019 13:20:00	8		male	yes			yes	yes		yes	1_home		yes	1_primary	1_public	yes	01_teacher		1_name_schisto	yes			01_school	no	25_other	not giveb		01_all_together	yes	yes	03_Mother		02_when	02_less_than_30_min													uuid:37b50073-e767-49ff-9905-9e70705c71fc	uuid:37b50073-e767-49ff-9905-9e70705c71fc/consent-individual_questions[1]
Ayele dansho	17-Apr-2019 13:24:00	8		male	yes			yes	yes		yes	1_home		yes	1_primary	1_public	yes	01_teacher		4_dose_pole	yes			01_school	no	25_other	not given		01_all_together	yes	yes	03_Mother		04_when_and_where	02_less_than_30_min													uuid:88c29692-670a-460e-9b53-ed7c940811f9	uuid:88c29692-670a-460e-9b53-ed7c940811f9/consent-individual_questions[1]
Melat Dansho	17-Apr-2019 13:25:00	6		female	yes			yes	yes		yes	1_home		yes	1_primary	1_public	yes	01_teacher		4_dose_pole	yes			01_school	no	25_other	not given		01_all_together	yes	yes	03_Mother		04_when_and_where	02_less_than_30_min													uuid:88c29692-670a-460e-9b53-ed7c940811f9	uuid:88c29692-670a-460e-9b53-ed7c940811f9/consent-individual_questions[2]
Birtukan Mezgebu	17-Apr-2019 13:28:00	9		female	yes			yes	yes		yes	1_home		yes	1_primary	1_public	yes	01_teacher		1_name_schisto	yes			01_school	no	25_other	not given		01_all_together	yes	yes	03_Mother		04_when_and_where	02_less_than_30_min													uuid:767eed6a-3a6c-49ce-984c-727487c0bfde	uuid:767eed6a-3a6c-49ce-984c-727487c0bfde/consent-individual_questions[1]
Eskindr Ayele	17-Apr-2019 13:31:00	9		male	yes			yes	yes		yes	1_home		yes	1_primary	1_public	yes	01_teacher		4_dose_pole	yes			01_school	no	25_other	not given		01_all_together	yes	yes	03_Mother		03_where	02_less_than_30_min													uuid:c02290f9-0989-47a3-a5cc-e31dfe59c491	uuid:c02290f9-0989-47a3-a5cc-e31dfe59c491/consent-individual_questions[1]
Beza dese	17-Apr-2019 13:35:00	8		female	yes			yes	yes		yes	1_home		yes	1_primary	1_public	yes	01_teacher		4_dose_pole	no	08_bad_smell_taste			no	25_other	not given					03_Mother		04_when_and_where	02_less_than_30_min													uuid:4e8d50f1-78a7-4342-a52b-28f092b0cbde	uuid:4e8d50f1-78a7-4342-a52b-28f092b0cbde/consent-individual_questions[1]
Ayantu dese	17-Apr-2019 13:36:00	12		female	yes			yes	yes		yes	1_home		yes	1_primary	1_public	yes	01_teacher		4_dose_pole	yes			01_school	yes			01_school	01_all_together	yes	yes	03_Mother		04_when_and_where	02_less_than_30_min													uuid:4e8d50f1-78a7-4342-a52b-28f092b0cbde	uuid:4e8d50f1-78a7-4342-a52b-28f092b0cbde/consent-individual_questions[2]
Samia Mohamed	17-Apr-2019 08:59:00	10		male	yes			yes	yes		yes	2_school		yes	1_primary	1_public	yes	01_teacher		1_name_schisto 2_pzq 3_alb 4_dose_pole	yes			01_school	yes			01_school	01_all_together	yes	yes	05_teacher		04_when_and_where	02_less_than_30_min													uuid:cb87ac8e-1694-4e5d-80d3-34335466d4b9	uuid:cb87ac8e-1694-4e5d-80d3-34335466d4b9/consent-individual_questions[1]
Fami Mohammad	17-Apr-2019 09:00:00	14		male	yes			yes	yes		yes	2_school		yes	1_primary	1_public	yes	01_teacher		1_name_schisto 2_pzq 3_alb 4_dose_pole	yes			01_school	yes			01_school	01_all_together	yes	yes	05_teacher		04_when_and_where	03_30_to_60_min													uuid:cb87ac8e-1694-4e5d-80d3-34335466d4b9	uuid:cb87ac8e-1694-4e5d-80d3-34335466d4b9/consent-individual_questions[2]
Chaltu Salam	17-Apr-2019 14:17:00	11		female	yes			yes	yes		yes	2_school		yes	1_primary	1_public	yes	01_teacher		2_pzq 3_alb	yes			01_school	yes			01_school	01_all_together	yes	yes	05_teacher		04_when_and_where	02_less_than_30_min													uuid:27f356d4-4f65-4f48-a94d-39f6eaa7adb4	uuid:27f356d4-4f65-4f48-a94d-39f6eaa7adb4/consent-individual_questions[1]
Kuma Nasir	17-Apr-2019 09:21:00	7		male	yes			yes	yes		no			no			no			5_none	no	16_non_attending			no	16_non_attending						09_NA		01_no_knowledge	06_unknown													uuid:13d174c1-e8fc-4c5d-a1fc-b95e04c71498	uuid:13d174c1-e8fc-4c5d-a1fc-b95e04c71498/consent-individual_questions[1]
Konjit Asefa	17-Apr-2019 09:35:00	6		female	yes			yes	yes		yes	2_school		yes	1_primary	1_public	yes	01_teacher		2_pzq 3_alb	yes			01_school	yes			01_school	01_all_together	unknown	yes	05_teacher		04_when_and_where	02_less_than_30_min													uuid:ea860cf9-6e80-4735-8180-3adf4902d894	uuid:ea860cf9-6e80-4735-8180-3adf4902d894/consent-individual_questions[1]
Ramadan Abdursak	17-Apr-2019 09:45:00	8		male	yes			yes	yes		yes	2_school		yes	1_primary	1_public	yes	01_teacher		1_name_schisto 2_pzq 3_alb	yes			01_school	yes			01_school	01_all_together	yes	yes	05_teacher		04_when_and_where	02_less_than_30_min													uuid:51b69b41-6cec-4189-bf30-bee8146941e7	uuid:51b69b41-6cec-4189-bf30-bee8146941e7/consent-individual_questions[1]
Nasiba Abdursak	17-Apr-2019 09:47:00	7		female	yes			yes	yes		yes	2_school		yes	1_primary	1_public	yes	01_teacher		2_pzq 3_alb	yes			01_school	yes			01_school	01_all_together	unknown	yes	05_teacher		04_when_and_where	02_less_than_30_min													uuid:51b69b41-6cec-4189-bf30-bee8146941e7	uuid:51b69b41-6cec-4189-bf30-bee8146941e7/consent-individual_questions[2]
Nebiya Abdursak	17-Apr-2019 09:49:00	5		female	yes			yes	yes		yes	4_other	Kuran school	no			yes	11_other	Children in the village	2_pzq 3_alb	yes			07_other	yes			07_other	01_all_together	unknown	yes	03_Mother		03_where	02_less_than_30_min													uuid:51b69b41-6cec-4189-bf30-bee8146941e7	uuid:51b69b41-6cec-4189-bf30-bee8146941e7/consent-individual_questions[3]
Ahmed Abdursak	17-Apr-2019 14:09:00	9		male	no	01_absent																																										uuid:51b69b41-6cec-4189-bf30-bee8146941e7	uuid:51b69b41-6cec-4189-bf30-bee8146941e7/consent-individual_questions[4]
Hussen Abdursak	17-Apr-2019 14:09:00	13		male	yes			yes	yes		yes	2_school		yes	1_primary	1_public	yes	01_teacher		2_pzq 3_alb	yes			01_school	yes			01_school	01_all_together	unknown	yes	05_teacher		04_when_and_where	02_less_than_30_min													uuid:51b69b41-6cec-4189-bf30-bee8146941e7	uuid:51b69b41-6cec-4189-bf30-bee8146941e7/consent-individual_questions[5]
Nayli Dawd	17-Apr-2019 10:04:00	10		female	yes			yes	yes		no			yes	1_primary	1_public	no			5_none	no	18_unaware			no	18_unaware						09_NA		01_no_knowledge	06_unknown													uuid:bc282f2e-5f9d-45bf-b293-b4368de2f5e8	uuid:bc282f2e-5f9d-45bf-b293-b4368de2f5e8/consent-individual_questions[1]
MUNISA DAWD	17-Apr-2019 10:08:00	13		female	yes			yes	yes		yes	2_school		yes	1_primary	1_public	yes	01_teacher		1_name_schisto 2_pzq 3_alb	yes			01_school	yes			01_school	01_all_together	unknown	yes	05_teacher		01_no_knowledge	02_less_than_30_min													uuid:bc282f2e-5f9d-45bf-b293-b4368de2f5e8	uuid:bc282f2e-5f9d-45bf-b293-b4368de2f5e8/consent-individual_questions[2]
Sharafe Ahmedin	17-Apr-2019 10:20:00	10		male	yes			yes	yes		yes	2_school		yes	1_primary	1_public	yes	01_teacher		1_name_schisto 2_pzq 3_alb 4_dose_pole	yes			01_school	yes			01_school	01_all_together	yes	yes	05_teacher		04_when_and_where	02_less_than_30_min													uuid:e9ee7532-3a99-4115-aa71-23275989f706	uuid:e9ee7532-3a99-4115-aa71-23275989f706/consent-individual_questions[1]
Shukria Ahmedin	17-Apr-2019 10:21:00	8		female	yes			yes	yes		yes	2_school		yes	1_primary	1_public	yes	01_teacher		1_name_schisto 2_pzq 3_alb 4_dose_pole	yes			01_school	yes			01_school	01_all_together	yes	yes	05_teacher		04_when_and_where	02_less_than_30_min													uuid:e9ee7532-3a99-4115-aa71-23275989f706	uuid:e9ee7532-3a99-4115-aa71-23275989f706/consent-individual_questions[2]
BIFTU JUNDI	17-Apr-2019 10:29:00	11		female	yes			yes	yes		yes	2_school		yes	1_primary	1_public	yes	01_teacher		2_pzq 3_alb 4_dose_pole	yes			01_school	yes			01_school	01_all_together	unknown	yes	05_teacher		04_when_and_where	02_less_than_30_min													uuid:9f7ea063-d084-4418-89b0-cb3ce82d6676	uuid:9f7ea063-d084-4418-89b0-cb3ce82d6676/consent-individual_questions[1]
Badasa Mohamed	17-Apr-2019 10:36:00	11		male	yes			yes	yes		yes	2_school		yes	1_primary	1_public	yes	01_teacher		2_pzq 3_alb	yes			01_school	yes			01_school	01_all_together	yes	yes	05_teacher		03_where	02_less_than_30_min													uuid:59938d86-5116-4f05-8101-88b1c029f854	uuid:59938d86-5116-4f05-8101-88b1c029f854/consent-individual_questions[1]
Anitu Dina	17-Apr-2019 10:43:00	7		female	yes			yes	yes		yes	2_school		yes	1_primary	1_public	yes	01_teacher		1_name_schisto 2_pzq 3_alb	yes			01_school	yes			01_school	01_all_together	yes	yes	05_teacher		04_when_and_where	02_less_than_30_min													uuid:62168d6b-2dbe-42a2-b7db-45658c6d28f1	uuid:62168d6b-2dbe-42a2-b7db-45658c6d28f1/consent-individual_questions[1]
Shaban Dina	17-Apr-2019 10:45:00	10		male	yes			yes	yes		yes	2_school		yes	1_primary	1_public	yes	01_teacher		1_name_schisto 2_pzq 3_alb	yes			01_school	yes			01_school	01_all_together	yes	yes	05_teacher		04_when_and_where	02_less_than_30_min													uuid:62168d6b-2dbe-42a2-b7db-45658c6d28f1	uuid:62168d6b-2dbe-42a2-b7db-45658c6d28f1/consent-individual_questions[2]
Rani Yusuf	17-Apr-2019 11:05:00	7		female	yes			yes	yes		no			yes	1_primary	1_public	no			5_none	no	18_unaware			no	18_unaware						09_NA		01_no_knowledge	06_unknown													uuid:e98efd5b-d6f2-4b80-8fd2-d8d8f732af34	uuid:e98efd5b-d6f2-4b80-8fd2-d8d8f732af34/consent-individual_questions[1]
Ame Yusuf	17-Apr-2019 11:06:00	11		male	yes			yes	yes		no			yes	1_primary	1_public	no			5_none	no	18_unaware			no	18_unaware						09_NA		01_no_knowledge	06_unknown													uuid:e98efd5b-d6f2-4b80-8fd2-d8d8f732af34	uuid:e98efd5b-d6f2-4b80-8fd2-d8d8f732af34/consent-individual_questions[2]
Nadi Dina	17-Apr-2019 11:18:00	13		male	yes			yes	yes		no			yes	1_primary	1_public	yes	01_teacher		5_none	no	20_refused_answer			no	20_refused_answer						09_NA		01_no_knowledge	06_unknown													uuid:c0b2b509-df93-43f2-9200-369cd2565a1a	uuid:c0b2b509-df93-43f2-9200-369cd2565a1a/consent-individual_questions[1]
Humane Nasir	17-Apr-2019 11:30:00	12		female	yes			yes	yes		yes	2_school		yes	1_primary	1_public	yes	01_teacher		2_pzq 3_alb	yes			02_home	yes			02_home	01_all_together	unknown	yes	03_Mother		01_no_knowledge	06_unknown													uuid:5fff66e6-3650-4ad4-af44-1b1682c70c11	uuid:5fff66e6-3650-4ad4-af44-1b1682c70c11/consent-individual_questions[1]
Badatu Ismael	17-Apr-2019 11:40:00	13		female	yes			yes	yes		yes	2_school		yes	1_primary	1_public	yes	01_teacher		1_name_schisto 2_pzq 3_alb 4_dose_pole	yes			01_school	yes			01_school	01_all_together	yes	yes	05_teacher		04_when_and_where	02_less_than_30_min													uuid:2a45a5a3-d7d1-4a09-a324-aa45d040136a	uuid:2a45a5a3-d7d1-4a09-a324-aa45d040136a/consent-individual_questions[1]
Simale Ismael	17-Apr-2019 11:42:00	8		female	yes			yes	yes		yes	2_school		yes	1_primary	1_public	yes	01_teacher		1_name_schisto 2_pzq 3_alb 4_dose_pole	yes			01_school	yes			01_school	01_all_together	yes	yes	05_teacher		04_when_and_where	02_less_than_30_min													uuid:2a45a5a3-d7d1-4a09-a324-aa45d040136a	uuid:2a45a5a3-d7d1-4a09-a324-aa45d040136a/consent-individual_questions[2]
Lelo Ismael	17-Apr-2019 11:43:00	11		female	yes			yes	yes		yes	2_school		yes	1_primary	1_public	yes	01_teacher		1_name_schisto 2_pzq 3_alb 4_dose_pole	yes			01_school	yes			01_school	01_all_together	yes	yes	05_teacher		04_when_and_where	02_less_than_30_min													uuid:2a45a5a3-d7d1-4a09-a324-aa45d040136a	uuid:2a45a5a3-d7d1-4a09-a324-aa45d040136a/consent-individual_questions[3]
Nuredin Ismael	17-Apr-2019 11:44:00	7		male	yes			yes	yes		yes	2_school		yes	1_primary	1_public	yes	01_teacher		2_pzq 3_alb 4_dose_pole	yes			01_school	yes			01_school	01_all_together	yes	yes	05_teacher		04_when_and_where	02_less_than_30_min													uuid:2a45a5a3-d7d1-4a09-a324-aa45d040136a	uuid:2a45a5a3-d7d1-4a09-a324-aa45d040136a/consent-individual_questions[4]
Chaltu Shafi	17-Apr-2019 11:57:00	14		female	yes			yes	yes		no			yes	1_primary	1_public	yes	01_teacher		5_none	no	10_rumours			no	10_rumours						10_other	Did not take	04_when_and_where	02_less_than_30_min													uuid:a8e91ada-dc6d-4972-a47c-c64cc96fea59	uuid:a8e91ada-dc6d-4972-a47c-c64cc96fea59/consent-individual_questions[1]
Mustaria Shafi	17-Apr-2019 12:01:00	12		female	yes			yes	yes		no			yes	1_primary	1_public	yes	01_teacher		5_none	no	10_rumours			no	10_rumours						10_other	Did not take	04_when_and_where	02_less_than_30_min													uuid:a8e91ada-dc6d-4972-a47c-c64cc96fea59	uuid:a8e91ada-dc6d-4972-a47c-c64cc96fea59/consent-individual_questions[2]
Hamdia Shafi	17-Apr-2019 12:02:00	10		female	yes			yes	yes		no			yes	1_primary	1_public	yes	01_teacher		5_none	no	10_rumours			no	10_rumours						10_other	Did not take	04_when_and_where	02_less_than_30_min													uuid:a8e91ada-dc6d-4972-a47c-c64cc96fea59	uuid:a8e91ada-dc6d-4972-a47c-c64cc96fea59/consent-individual_questions[3]
Obse Shafi	17-Apr-2019 12:05:00	5		female	yes			yes	yes		no			no			no			5_none	no	18_unaware			no	18_unaware						10_other	Did not take	01_no_knowledge	06_unknown													uuid:a8e91ada-dc6d-4972-a47c-c64cc96fea59	uuid:a8e91ada-dc6d-4972-a47c-c64cc96fea59/consent-individual_questions[4]
Nisima Bahri	17-Apr-2019 12:13:00	14		female	yes			yes	yes		yes	2_school		yes	1_primary	1_public	yes	01_teacher		1_name_schisto 2_pzq 3_alb 4_dose_pole	yes			01_school	yes			01_school	01_all_together	yes	yes	05_teacher		04_when_and_where	02_less_than_30_min													uuid:257bd596-26fb-4671-be8c-d918a10f8800	uuid:257bd596-26fb-4671-be8c-d918a10f8800/consent-individual_questions[1]
Biftu Bahir	17-Apr-2019 12:15:00	10		female	yes			yes	yes		yes	2_school		yes	1_primary	1_public	yes	01_teacher		1_name_schisto 2_pzq 3_alb	yes			01_school	yes			01_school	01_all_together	unknown	yes	05_teacher		04_when_and_where	02_less_than_30_min													uuid:257bd596-26fb-4671-be8c-d918a10f8800	uuid:257bd596-26fb-4671-be8c-d918a10f8800/consent-individual_questions[2]
Muslim Bahri	17-Apr-2019 12:17:00	7		male	yes			yes	yes		no			no			no			5_none	no	16_non_attending			no	16_non_attending						09_NA		01_no_knowledge	06_unknown													uuid:257bd596-26fb-4671-be8c-d918a10f8800	uuid:257bd596-26fb-4671-be8c-d918a10f8800/consent-individual_questions[3]
Bedirya Abidula	15-Apr-2019 12:48:00	13		female	yes			yes	yes		yes	2_school		yes	1_primary	1_public	yes	01_teacher 11_other		2_pzq 3_alb 4_dose_pole	yes			01_school	yes			01_school	01_all_together	yes	yes	01_me		01_no_knowledge	02_less_than_30_min													uuid:04f8be4a-ce10-4124-b6c2-0993e17f214a	uuid:04f8be4a-ce10-4124-b6c2-0993e17f214a/consent-individual_questions[1]
Ramadan Abdi	16-Apr-2019 08:58:00	7		male	yes			yes	yes		yes	2_school		yes	1_primary	1_public	yes	01_teacher		2_pzq 3_alb 4_dose_pole	yes			01_school	yes			01_school	01_all_together	yes	yes	01_me		01_no_knowledge	02_less_than_30_min													uuid:3ccb4f8d-e52a-4d5b-b97c-7b1cfbba2869	uuid:3ccb4f8d-e52a-4d5b-b97c-7b1cfbba2869/consent-individual_questions[1]
Kulo Abdi	16-Apr-2019 09:00:00	6		female	yes			yes	yes		yes	2_school		yes	1_primary	1_public	yes	01_teacher		2_pzq 3_alb	no	25_other	Not attended there		no	25_other	Not attended there					10_other	Not attended	01_no_knowledge	02_less_than_30_min													uuid:3ccb4f8d-e52a-4d5b-b97c-7b1cfbba2869	uuid:3ccb4f8d-e52a-4d5b-b97c-7b1cfbba2869/consent-individual_questions[2]
Rana Yuya	16-Apr-2019 09:50:00	10		female	yes			yes	yes		yes	4_other	Mosque	yes	1_primary	1_public	yes	04_health_professional		2_pzq 3_alb 4_dose_pole	yes			07_other	yes			07_other	01_all_together	yes	yes	03_Mother		01_no_knowledge	02_less_than_30_min													uuid:f428baeb-9c3b-459c-9d6d-eb3cb8a55d8d	uuid:f428baeb-9c3b-459c-9d6d-eb3cb8a55d8d/consent-individual_questions[1]
Fozan Yuya	16-Apr-2019 09:53:00	12		male	yes			yes	yes		yes	2_school		yes	1_primary	1_public	yes	04_health_professional		2_pzq 3_alb 4_dose_pole	yes			01_school	yes			01_school	01_all_together	yes	yes	01_me		01_no_knowledge	02_less_than_30_min													uuid:f428baeb-9c3b-459c-9d6d-eb3cb8a55d8d	uuid:f428baeb-9c3b-459c-9d6d-eb3cb8a55d8d/consent-individual_questions[2]
Amizjya Ayu	16-Apr-2019 10:34:00	8		male	yes			yes	yes		yes	2_school		yes	1_primary	1_public	no			2_pzq 3_alb 4_dose_pole	yes			01_school	yes			01_school	01_all_together	yes	yes	01_me		01_no_knowledge	01_zero													uuid:e1418649-8eb8-4715-a392-e10144ca111c	uuid:e1418649-8eb8-4715-a392-e10144ca111c/consent-individual_questions[1]
Jafare Ayu	16-Apr-2019 10:36:00	5		male	yes			yes	yes		yes	2_school		yes	1_primary	1_public	no			2_pzq 3_alb 4_dose_pole	yes			01_school	yes			01_school	01_all_together	yes	yes	01_me		01_no_knowledge	01_zero													uuid:e1418649-8eb8-4715-a392-e10144ca111c	uuid:e1418649-8eb8-4715-a392-e10144ca111c/consent-individual_questions[2]
Gadisa Abrahim	16-Apr-2019 10:49:00	7		male	yes			yes	yes		no			yes	1_primary	1_public	no			5_none	no	15_absent_from_school			no	15_absent_from_school						10_other	Not taken	01_no_knowledge	02_less_than_30_min													uuid:5c09b12b-27a0-4d4a-a0ee-0a86e20d461b	uuid:5c09b12b-27a0-4d4a-a0ee-0a86e20d461b/consent-individual_questions[1]
Murtesa Abrahim	16-Apr-2019 10:52:00	10		male	yes			yes	yes		yes	2_school		yes	1_primary	1_public	yes	04_health_professional 11_other		2_pzq 3_alb 4_dose_pole	yes			01_school	yes			01_school	01_all_together	yes	yes	03_Mother		01_no_knowledge	01_zero													uuid:5c09b12b-27a0-4d4a-a0ee-0a86e20d461b	uuid:5c09b12b-27a0-4d4a-a0ee-0a86e20d461b/consent-individual_questions[2]
Faema Mehammod	16-Apr-2019 11:03:00	14		female	yes			yes	yes		yes	2_school		yes	1_primary	1_public	no			2_pzq 3_alb 4_dose_pole	yes			01_school	yes			01_school	01_all_together	yes	yes	01_me		01_no_knowledge	01_zero													uuid:d46c3dca-f219-4229-91ab-5c9fc2b1ae4a	uuid:d46c3dca-f219-4229-91ab-5c9fc2b1ae4a/consent-individual_questions[1]
Darartu Dino	16-Apr-2019 11:15:00	10		female	yes			yes	yes		yes	4_other	Mosque	yes	1_primary	1_public	no			2_pzq 3_alb 4_dose_pole	yes			07_other	yes			07_other	01_all_together	yes	yes	01_me		01_no_knowledge	02_less_than_30_min													uuid:5efb49dd-3242-4852-baac-9e9e17eda4cd	uuid:5efb49dd-3242-4852-baac-9e9e17eda4cd/consent-individual_questions[1]
Kulashi Aliy	16-Apr-2019 14:53:00	8		female	yes			yes	yes		yes	2_school		yes	1_primary	1_public	no			2_pzq 3_alb 4_dose_pole	yes			01_school	yes			01_school	01_all_together	yes	yes	01_me		01_no_knowledge	01_zero													uuid:f47a7659-94ab-4663-8924-f056fd134376	uuid:f47a7659-94ab-4663-8924-f056fd134376/consent-individual_questions[1]
Mesno Mohammed	16-Apr-2019 15:13:00	14		female	yes			yes	yes		yes	2_school		yes	1_primary	1_public	yes	01_teacher		2_pzq 3_alb 4_dose_pole	yes			01_school	yes			01_school	01_all_together	no	yes	01_me		04_when_and_where	02_less_than_30_min													uuid:5f3d0930-be6a-4fde-81fb-1b7198b4f19a	uuid:5f3d0930-be6a-4fde-81fb-1b7198b4f19a/consent-individual_questions[1]
Balio Mohammed	16-Apr-2019 15:18:00	11		female	yes			yes	yes		yes	2_school		yes	1_primary	1_public	yes	01_teacher 11_other		2_pzq 3_alb 4_dose_pole	yes			01_school	yes			01_school	01_all_together	yes	yes	01_me		01_no_knowledge	01_zero													uuid:5f3d0930-be6a-4fde-81fb-1b7198b4f19a	uuid:5f3d0930-be6a-4fde-81fb-1b7198b4f19a/consent-individual_questions[2]
Faran Mohammed	16-Apr-2019 15:21:00	10		male	yes			yes	yes		yes	2_school		yes	1_primary	1_public	yes	01_teacher 11_other		2_pzq 3_alb 4_dose_pole	yes			01_school	yes			01_school	01_all_together	yes	yes	01_me		01_no_knowledge	01_zero													uuid:5f3d0930-be6a-4fde-81fb-1b7198b4f19a	uuid:5f3d0930-be6a-4fde-81fb-1b7198b4f19a/consent-individual_questions[3]
Amiza Jibro	16-Apr-2019 15:34:00	8		male	yes			yes	yes		yes	3_health_centre		no			no			5_none	yes			07_other	yes			07_other	01_all_together	yes	yes	03_Mother		01_no_knowledge	02_less_than_30_min													uuid:df709a49-094a-4a12-b879-c46829227f86	uuid:df709a49-094a-4a12-b879-c46829227f86/consent-individual_questions[1]
Mjsteria Jibro	16-Apr-2019 15:37:00	10		female	yes			yes	yes		yes	4_other	Health post	no			no			5_none	yes			07_other	yes			07_other	01_all_together	yes	yes	03_Mother		01_no_knowledge	02_less_than_30_min													uuid:df709a49-094a-4a12-b879-c46829227f86	uuid:df709a49-094a-4a12-b879-c46829227f86/consent-individual_questions[2]
Asaniti Seido	16-Apr-2019 15:50:00	11		female	yes			yes	yes		no			yes	1_primary	1_public	yes	02_village_meeting 04_health_professional		5_none	no	17_no_MDA			no	17_no_MDA						01_me		01_no_knowledge	02_less_than_30_min													uuid:ae4b8cab-7a9e-4ac9-8eb8-39f99c94fc18	uuid:ae4b8cab-7a9e-4ac9-8eb8-39f99c94fc18/consent-individual_questions[1]
Ebsa Mohammed	16-Apr-2019 16:07:00	14		male	yes			yes	yes		no			no			no			2_pzq 3_alb 4_dose_pole	no	18_unaware			no	18_unaware						10_other	Not taken	01_no_knowledge	02_less_than_30_min													uuid:90519efc-c900-4472-a2c7-7fd615756f32	uuid:90519efc-c900-4472-a2c7-7fd615756f32/consent-individual_questions[1]
Gadisa Mohammed	16-Apr-2019 16:10:00	7		male	yes			yes	yes		yes	2_school		yes	1_primary	1_public	yes	01_teacher 04_health_professional		2_pzq 3_alb 4_dose_pole	yes			01_school	yes			01_school	01_all_together	yes	yes	01_me		01_no_knowledge	01_zero													uuid:90519efc-c900-4472-a2c7-7fd615756f32	uuid:90519efc-c900-4472-a2c7-7fd615756f32/consent-individual_questions[2]
Muna Mohammed	16-Apr-2019 16:16:00	12		female	yes			yes	yes		yes	2_school		yes	1_primary	1_public	yes	01_teacher 04_health_professional		2_pzq 3_alb 4_dose_pole	yes			01_school	yes			01_school	01_all_together	yes	yes	01_me		01_no_knowledge	01_zero													uuid:90519efc-c900-4472-a2c7-7fd615756f32	uuid:90519efc-c900-4472-a2c7-7fd615756f32/consent-individual_questions[3]
Magartu zakariaya	16-Apr-2019 16:43:00	7		female	yes			yes	yes		no			yes	1_primary	1_public	no			5_none	no	25_other	Refuse to take		no	25_other	Refuse to take					10_other	Refused to take	01_no_knowledge	01_zero													uuid:6c9e8b2e-05b9-418d-8bb2-29a6a112f8b5	uuid:6c9e8b2e-05b9-418d-8bb2-29a6a112f8b5/consent-individual_questions[1]
Chala Zakariya	16-Apr-2019 16:45:00	10		male	yes			yes	yes		yes	2_school		yes	1_primary	1_public	yes	01_teacher 04_health_professional		2_pzq 3_alb 4_dose_pole	yes			01_school	yes			01_school	01_all_together	yes	yes	01_me		01_no_knowledge	01_zero													uuid:6c9e8b2e-05b9-418d-8bb2-29a6a112f8b5	uuid:6c9e8b2e-05b9-418d-8bb2-29a6a112f8b5/consent-individual_questions[2]
Mohammed Zakariya	16-Apr-2019 16:47:00	13		male	yes			yes	yes		yes	2_school		yes	1_primary	1_public	yes	01_teacher 04_health_professional		2_pzq 3_alb 4_dose_pole	yes			01_school	yes			01_school	01_all_together	yes	yes	01_me		01_no_knowledge	01_zero													uuid:6c9e8b2e-05b9-418d-8bb2-29a6a112f8b5	uuid:6c9e8b2e-05b9-418d-8bb2-29a6a112f8b5/consent-individual_questions[3]
Najuma Yosuf	17-Apr-2019 07:59:00	10		female	yes			yes	yes		yes	2_school		yes	1_primary	1_public	yes	01_teacher		2_pzq 3_alb 4_dose_pole	yes			01_school	yes			01_school	01_all_together	yes	yes	01_me		01_no_knowledge	01_zero													uuid:7685c148-c557-426c-a5d5-50b70d670e71	uuid:7685c148-c557-426c-a5d5-50b70d670e71/consent-individual_questions[1]
Hangatu Yosuf	17-Apr-2019 08:00:00	12		female	yes			yes	yes		yes	2_school		yes	1_primary	1_public	yes	01_teacher 04_health_professional		2_pzq 3_alb 4_dose_pole	yes			01_school	yes			01_school	01_all_together	yes	yes	01_me		01_no_knowledge	01_zero													uuid:7685c148-c557-426c-a5d5-50b70d670e71	uuid:7685c148-c557-426c-a5d5-50b70d670e71/consent-individual_questions[2]
Aliy Yosuf	17-Apr-2019 08:01:00	12		male	yes			yes	yes		yes	2_school		yes	1_primary	1_public	yes	01_teacher		2_pzq 3_alb 4_dose_pole	yes			01_school	yes			01_school	01_all_together	yes	yes	01_me		01_no_knowledge	01_zero													uuid:7685c148-c557-426c-a5d5-50b70d670e71	uuid:7685c148-c557-426c-a5d5-50b70d670e71/consent-individual_questions[3]
Ayatu Mohammed	17-Apr-2019 09:29:00	10		female	yes			yes	yes		yes	2_school		yes	1_primary	1_public	yes	04_health_professional 08_town_crier		5_none	yes			01_school	yes			01_school	01_all_together	yes	yes	01_me		04_when_and_where	01_zero													uuid:1776f6c2-32df-4f03-9d25-c32b8f9e1163	uuid:1776f6c2-32df-4f03-9d25-c32b8f9e1163/consent-individual_questions[1]
Murtesa Mohammed	17-Apr-2019 09:39:00	5		male	no	03_other	Age																																									uuid:1776f6c2-32df-4f03-9d25-c32b8f9e1163	uuid:1776f6c2-32df-4f03-9d25-c32b8f9e1163/consent-individual_questions[2]
Bontu Begna	17-Apr-2019 09:47:00	13		female	yes			yes	yes		yes	2_school		yes	1_primary	1_public	yes	01_teacher 04_health_professional 08_town_crier		2_pzq 3_alb 4_dose_pole	yes			01_school	yes			01_school	01_all_together	yes	yes	01_me		04_when_and_where	01_zero													uuid:d99236fc-62bb-437c-a64e-d0818e1eb2de	uuid:d99236fc-62bb-437c-a64e-d0818e1eb2de/consent-individual_questions[1]
Nafkiya Olani	17-Apr-2019 09:49:00	12		female	yes			yes	yes		yes	2_school		yes	1_primary	1_public	yes	01_teacher 04_health_professional 08_town_crier		2_pzq 3_alb 4_dose_pole	yes			01_school	yes			01_school	01_all_together	yes	yes	01_me		01_no_knowledge	01_zero													uuid:d99236fc-62bb-437c-a64e-d0818e1eb2de	uuid:d99236fc-62bb-437c-a64e-d0818e1eb2de/consent-individual_questions[2]
Yonas Bekele	17-Apr-2019 10:03:00	12		male	yes			yes	yes		yes	2_school		yes	1_primary	1_public	yes	01_teacher 04_health_professional 08_town_crier		5_none	yes			01_school	yes			01_school	01_all_together	yes	yes	01_me		04_when_and_where	01_zero													uuid:6b3a4580-f94b-4557-871b-93baeb1bfdf0	uuid:6b3a4580-f94b-4557-871b-93baeb1bfdf0/consent-individual_questions[1]
Fire Shimelis	17-Apr-2019 10:05:00	7		female	yes			yes	yes		yes	2_school		yes	1_primary	1_public	yes	08_town_crier		5_none	yes			01_school	yes			01_school	01_all_together	yes	yes	01_me		01_no_knowledge	01_zero													uuid:6b3a4580-f94b-4557-871b-93baeb1bfdf0	uuid:6b3a4580-f94b-4557-871b-93baeb1bfdf0/consent-individual_questions[2]
Junedi Abdureman	17-Apr-2019 10:23:00	12		male	yes			yes	yes		yes	2_school		yes	1_primary	1_public	yes	01_teacher 08_town_crier		5_none	yes			01_school	yes			01_school	01_all_together	yes	yes	01_me		01_no_knowledge	01_zero													uuid:7fabb51e-122b-4dae-83c0-6f3c6611c9f0	uuid:7fabb51e-122b-4dae-83c0-6f3c6611c9f0/consent-individual_questions[1]
Emane Muradi	17-Apr-2019 10:25:00	8		female	yes			yes	yes		no			yes	1_primary	1_public	yes	01_teacher 08_town_crier		5_none	no	10_rumours			no	10_rumours						10_other	Not taken	04_when_and_where	06_unknown													uuid:7fabb51e-122b-4dae-83c0-6f3c6611c9f0	uuid:7fabb51e-122b-4dae-83c0-6f3c6611c9f0/consent-individual_questions[2]
Sifan Abdureman	17-Apr-2019 10:31:00	9		female	yes			yes	yes		no			yes	1_primary	1_public	yes	01_teacher 08_town_crier		5_none	no	10_rumours			no	10_rumours						10_other	Not taken	01_no_knowledge	02_less_than_30_min													uuid:7fabb51e-122b-4dae-83c0-6f3c6611c9f0	uuid:7fabb51e-122b-4dae-83c0-6f3c6611c9f0/consent-individual_questions[3]
Badhasa Mustefa	17-Apr-2019 10:46:00	10		male	yes			yes	yes		yes	2_school		yes	1_primary	1_public	yes	01_teacher		5_none	yes			01_school	yes			01_school	01_all_together	yes	yes	01_me		04_when_and_where	01_zero													uuid:eddc4196-9ee8-4b6d-9d9e-e6e8c51bad1d	uuid:eddc4196-9ee8-4b6d-9d9e-e6e8c51bad1d/consent-individual_questions[1]
Aneso Sefadin	17-Apr-2019 12:14:00	10		male	yes			yes	yes		yes	2_school		yes	1_primary	1_public	yes	01_teacher 08_town_crier		5_none	yes			01_school	yes			01_school	01_all_together	yes	yes	01_me		04_when_and_where	01_zero													uuid:a04ce58f-1e74-400d-881a-647e071d8915	uuid:a04ce58f-1e74-400d-881a-647e071d8915/consent-individual_questions[1]
Asanitu Jemal	17-Apr-2019 12:24:00	14		female	yes			yes	yes		yes	2_school		yes	1_primary	1_public	yes	01_teacher 04_health_professional 08_town_crier		5_none	yes			01_school	yes			01_school	01_all_together	yes	yes	01_me		04_when_and_where	01_zero													uuid:d96df094-b74f-431b-804f-40fef35fb3b8	uuid:d96df094-b74f-431b-804f-40fef35fb3b8/consent-individual_questions[1]
Nahili Jemal	17-Apr-2019 12:27:00	10		female	yes			yes	yes		yes	2_school		yes	1_primary	1_public	yes	01_teacher 08_town_crier		5_none	yes			01_school	yes			01_school	01_all_together	yes	yes	01_me		01_no_knowledge	01_zero													uuid:d96df094-b74f-431b-804f-40fef35fb3b8	uuid:d96df094-b74f-431b-804f-40fef35fb3b8/consent-individual_questions[2]
Feneti Jemal	17-Apr-2019 12:28:00	9		female	yes			yes	yes		yes	2_school		yes	1_primary	1_public	yes	01_teacher		5_none	yes			01_school	yes			01_school	01_all_together	yes	yes	01_me		01_no_knowledge	01_zero													uuid:d96df094-b74f-431b-804f-40fef35fb3b8	uuid:d96df094-b74f-431b-804f-40fef35fb3b8/consent-individual_questions[3]
Ekima Shemisedin	17-Apr-2019 12:39:00	8		female	yes			yes	yes		yes	2_school		yes	1_primary	1_public	yes	01_teacher		5_none	no	01_too_young			yes			01_school	01_all_together	yes	yes	01_me		01_no_knowledge	01_zero													uuid:4bd18b43-126b-4f46-85f5-001690ef7871	uuid:4bd18b43-126b-4f46-85f5-001690ef7871/consent-individual_questions[1]
Ramadan Shemsedin	17-Apr-2019 12:42:00	11		male	yes			yes	yes		no			yes	1_primary	1_public	yes	01_teacher		5_none	no	25_other	Fear		no	25_other	Fear					10_other	Not taken	01_no_knowledge	01_zero													uuid:4bd18b43-126b-4f46-85f5-001690ef7871	uuid:4bd18b43-126b-4f46-85f5-001690ef7871/consent-individual_questions[2]
Bilale Shamsedin	17-Apr-2019 12:45:00	6		male	yes			yes	yes		no			no			no			5_none	no	25_other	Family death		no	25_other	Family death					10_other	Not taken	01_no_knowledge	01_zero													uuid:4bd18b43-126b-4f46-85f5-001690ef7871	uuid:4bd18b43-126b-4f46-85f5-001690ef7871/consent-individual_questions[3]
Biftu Abrahim	17-Apr-2019 13:00:00	12		female	yes			yes	yes		yes	2_school		yes	1_primary	1_public	yes	01_teacher		5_none	yes			01_school	yes			01_school	01_all_together	yes	yes	01_me		01_no_knowledge	01_zero													uuid:7b0b7a2d-3271-4994-98df-43551ad3a800	uuid:7b0b7a2d-3271-4994-98df-43551ad3a800/consent-individual_questions[1]
Gadise Abrahim	17-Apr-2019 13:02:00	8		female	yes			yes	yes		yes	2_school		yes	1_primary	1_public	yes	01_teacher		5_none	yes			01_school	yes			01_school	01_all_together	yes	yes	01_me		01_no_knowledge	01_zero													uuid:7b0b7a2d-3271-4994-98df-43551ad3a800	uuid:7b0b7a2d-3271-4994-98df-43551ad3a800/consent-individual_questions[2]
Lensa Usman	17-Apr-2019 13:10:00	11		female	yes			yes	yes		yes	2_school		yes	1_primary	1_public	yes	01_teacher		5_none	yes			01_school	yes			01_school	01_all_together	yes	yes	01_me		01_no_knowledge	01_zero													uuid:8eaadf44-5e91-4e84-8d31-3995ac9b2592	uuid:8eaadf44-5e91-4e84-8d31-3995ac9b2592/consent-individual_questions[1]
Saladin Usman	17-Apr-2019 13:11:00	13		male	yes			yes	yes		yes	2_school		yes	1_primary	1_public	yes	01_teacher		5_none	yes			01_school	yes			01_school	01_all_together	yes	yes	01_me		01_no_knowledge	01_zero													uuid:8eaadf44-5e91-4e84-8d31-3995ac9b2592	uuid:8eaadf44-5e91-4e84-8d31-3995ac9b2592/consent-individual_questions[2]
Tores Zanaba	17-Apr-2019 13:19:00	7		male	yes			yes	yes		yes	2_school		yes	1_primary	1_public	yes	01_teacher		5_none	yes			01_school	yes			01_school	01_all_together	yes	yes	01_me		01_no_knowledge	01_zero													uuid:90f23954-20ff-43a7-8441-55470631b75f	uuid:90f23954-20ff-43a7-8441-55470631b75f/consent-individual_questions[1]
Enatu Zanaba	17-Apr-2019 13:20:00	13		female	yes			yes	yes		yes	2_school		yes	1_primary	1_public	yes	01_teacher		5_none	yes			01_school	yes			01_school	01_all_together	yes	yes	01_me		04_when_and_where	01_zero													uuid:90f23954-20ff-43a7-8441-55470631b75f	uuid:90f23954-20ff-43a7-8441-55470631b75f/consent-individual_questions[2]
Lalise Olani	17-Apr-2019 13:27:00	13		female	yes			yes	yes		yes	2_school		yes	1_primary	1_public	yes	01_teacher		5_none	yes			01_school	yes			01_school	01_all_together	yes	yes	01_me		04_when_and_where	01_zero													uuid:a97e24b1-e355-49f2-9920-f03f74b9fdf1	uuid:a97e24b1-e355-49f2-9920-f03f74b9fdf1/consent-individual_questions[1]
Hundaol Olani	17-Apr-2019 13:29:00	8		male	yes			yes	yes		no			yes	1_primary	1_public	yes	01_teacher		5_none	no	25_other	On other drugs		no	25_other	On malaria drug					10_other	Not taken	01_no_knowledge	01_zero													uuid:a97e24b1-e355-49f2-9920-f03f74b9fdf1	uuid:a97e24b1-e355-49f2-9920-f03f74b9fdf1/consent-individual_questions[2]
Kulani Abdi	17-Apr-2019 13:39:00	12		female	yes			yes	yes		yes	2_school		yes	1_primary	1_public	yes	01_teacher		5_none	yes			01_school	yes			01_school	01_all_together	yes	yes	01_me		01_no_knowledge	01_zero													uuid:e8f6e0d4-08fd-4e8b-b699-9b60e3c20857	uuid:e8f6e0d4-08fd-4e8b-b699-9b60e3c20857/consent-individual_questions[1]
Jenet Abdi	17-Apr-2019 13:40:00	6		female	yes			yes	yes		yes	2_school		yes	1_primary	1_public	yes	01_teacher		5_none	yes			01_school	yes			01_school	01_all_together	yes	yes	01_me		01_no_knowledge	01_zero													uuid:e8f6e0d4-08fd-4e8b-b699-9b60e3c20857	uuid:e8f6e0d4-08fd-4e8b-b699-9b60e3c20857/consent-individual_questions[2]
Bontu Begna	17-Apr-2019 14:02:00	13		female	yes			yes	yes		yes	2_school		yes	1_primary	1_public	yes	01_teacher 08_town_crier		2_pzq 3_alb 4_dose_pole	yes			01_school	yes			01_school	01_all_together	yes	yes	01_me		01_no_knowledge	01_zero													uuid:0cd30836-c9ef-4155-bd91-9d517904a17c	uuid:0cd30836-c9ef-4155-bd91-9d517904a17c/consent-individual_questions[1]
Nafkiya Olani	17-Apr-2019 14:03:00	11		female	yes			yes	yes		yes	2_school		yes	1_primary	1_public	yes	01_teacher		2_pzq 3_alb 4_dose_pole	yes			01_school	yes			01_school	01_all_together	yes	yes	01_me		01_no_knowledge	01_zero													uuid:0cd30836-c9ef-4155-bd91-9d517904a17c	uuid:0cd30836-c9ef-4155-bd91-9d517904a17c/consent-individual_questions[2]
Lensa Million	17-Apr-2019 14:22:00	5		female	yes			yes	yes		yes	2_school		yes	1_primary	1_public	yes	11_other	Child	5_none	no	01_too_young			yes			01_school	05_some_not_all	yes	yes	03_Mother		01_no_knowledge	02_less_than_30_min													uuid:e966f62a-82ed-45ed-929b-8d9728f486a6	uuid:e966f62a-82ed-45ed-929b-8d9728f486a6/consent-individual_questions[1]
Asmara Solomon	17-Apr-2019 14:25:00	8		male	yes			yes	yes		yes	2_school		yes	1_primary	1_public	yes	01_teacher		5_none	yes			01_school	yes			01_school	01_all_together	yes	yes	01_me		01_no_knowledge	01_zero													uuid:e966f62a-82ed-45ed-929b-8d9728f486a6	uuid:e966f62a-82ed-45ed-929b-8d9728f486a6/consent-individual_questions[2]
Rabirra Million	17-Apr-2019 14:26:00	9		male	yes			yes	yes		no			yes	1_primary	1_public	yes	01_teacher		5_none	no	01_too_young			yes			01_school	01_all_together	yes	yes	01_me		01_no_knowledge	01_zero													uuid:e966f62a-82ed-45ed-929b-8d9728f486a6	uuid:e966f62a-82ed-45ed-929b-8d9728f486a6/consent-individual_questions[3]
Fayiza Hassen	17-Apr-2019 14:34:00	11		female	yes			yes	yes		yes	2_school		yes	1_primary	1_public	yes	01_teacher		2_pzq 3_alb 4_dose_pole	yes			01_school	yes			01_school	01_all_together	yes	yes	01_me		01_no_knowledge	01_zero													uuid:a3ecf37a-bfce-496b-a642-eb0ba0592557	uuid:a3ecf37a-bfce-496b-a642-eb0ba0592557/consent-individual_questions[1]
Mohadin Hassen	17-Apr-2019 14:35:00	8		male	yes			yes	yes		yes	2_school		yes	1_primary	1_public	yes	01_teacher		3_alb 4_dose_pole	yes			01_school	yes			01_school	01_all_together	yes	yes	01_me		01_no_knowledge	01_zero													uuid:a3ecf37a-bfce-496b-a642-eb0ba0592557	uuid:a3ecf37a-bfce-496b-a642-eb0ba0592557/consent-individual_questions[2]
Doctor Ramadan	17-Apr-2019 14:45:00	10		male	yes			yes	yes		yes	2_school		yes	1_primary	1_public	yes	01_teacher 08_town_crier		2_pzq 3_alb 4_dose_pole	yes			01_school	yes			01_school	01_all_together	yes	yes	01_me		01_no_knowledge	01_zero													uuid:66552e09-fa3d-4b0e-9ea3-af14ca7d61db	uuid:66552e09-fa3d-4b0e-9ea3-af14ca7d61db/consent-individual_questions[1]
Abiti Ramadan	17-Apr-2019 14:47:00	14		male	yes			yes	yes		yes	2_school		yes	1_primary	1_public	yes	01_teacher 08_town_crier		5_none	yes			01_school	yes			01_school	01_all_together	yes	yes	01_me		01_no_knowledge	01_zero													uuid:66552e09-fa3d-4b0e-9ea3-af14ca7d61db	uuid:66552e09-fa3d-4b0e-9ea3-af14ca7d61db/consent-individual_questions[2]
Ediris Mohammed	18-Apr-2019 09:48:00	10		male	yes			yes	yes		yes	2_school		yes	1_primary	1_public	yes	01_teacher		3_alb	yes			01_school	yes			01_school	01_all_together	yes	yes	01_me		01_no_knowledge	01_zero													uuid:7b326dc6-26fa-4db0-b343-5395db16f777	uuid:7b326dc6-26fa-4db0-b343-5395db16f777/consent-individual_questions[1]
Ahimed Mohammed	18-Apr-2019 09:50:00	12		male	yes			yes	yes		yes	2_school		yes	1_primary	1_public	yes	01_teacher		2_pzq 3_alb 4_dose_pole	yes			01_school	yes			01_school	01_all_together	yes	yes	01_me		01_no_knowledge	01_zero													uuid:7b326dc6-26fa-4db0-b343-5395db16f777	uuid:7b326dc6-26fa-4db0-b343-5395db16f777/consent-individual_questions[2]
Abdella Mohammed	18-Apr-2019 09:51:00	11		male	yes			yes	yes		yes	2_school		yes	1_primary	1_public	yes	01_teacher		2_pzq 3_alb 4_dose_pole	yes			01_school	yes			01_school	01_all_together	yes	yes	01_me		01_no_knowledge	01_zero													uuid:7b326dc6-26fa-4db0-b343-5395db16f777	uuid:7b326dc6-26fa-4db0-b343-5395db16f777/consent-individual_questions[3]
Obsa Umar	18-Apr-2019 10:00:00	14		male	yes			yes	yes		yes	2_school		yes	1_primary	1_public	yes	01_teacher 11_other		2_pzq 3_alb 4_dose_pole	yes			01_school	yes			01_school	01_all_together	yes	yes	01_me		01_no_knowledge	01_zero													uuid:68d61a40-b0fd-48fa-aae5-aab1742d86e7	uuid:68d61a40-b0fd-48fa-aae5-aab1742d86e7/consent-individual_questions[1]
Ayantu Umar	18-Apr-2019 10:02:00	13		female	yes			yes	yes		yes	2_school		yes	1_primary	1_public	yes	01_teacher 11_other		2_pzq 3_alb 4_dose_pole	yes			01_school	yes			01_school	01_all_together	yes	yes	01_me		01_no_knowledge	01_zero													uuid:68d61a40-b0fd-48fa-aae5-aab1742d86e7	uuid:68d61a40-b0fd-48fa-aae5-aab1742d86e7/consent-individual_questions[2]
Sifani Umar	18-Apr-2019 10:04:00	6		female	yes			yes	yes		no			no			no			5_none	no	25_other	Didn't went to treatment area		no	25_other	Didn't went to treatment area					10_other	Not taken	01_no_knowledge	02_less_than_30_min													uuid:68d61a40-b0fd-48fa-aae5-aab1742d86e7	uuid:68d61a40-b0fd-48fa-aae5-aab1742d86e7/consent-individual_questions[3]
Usmael Seid	18-Apr-2019 10:15:00	6		male	yes			yes	yes		no			no			no			5_none	no	25_other	Comes after treatment from other area		no	25_other	He came from other area after treatment					10_other	Not taken	01_no_knowledge	03_30_to_60_min													uuid:2a2e985b-b562-4eac-9167-935399a99352	uuid:2a2e985b-b562-4eac-9167-935399a99352/consent-individual_questions[1]
Beyan Seid	18-Apr-2019 10:20:00	5		male	yes			yes	yes		no			no			no			5_none	no	25_other	ill		no	25_other	ill					10_other	ill	01_no_knowledge	03_30_to_60_min													uuid:2a2e985b-b562-4eac-9167-935399a99352	uuid:2a2e985b-b562-4eac-9167-935399a99352/consent-individual_questions[2]
Tesama Abdi	18-Apr-2019 10:31:00	12		female	yes			yes	yes		yes	2_school		yes	1_primary	1_public	yes	01_teacher 11_other		2_pzq 3_alb 4_dose_pole	yes			01_school	yes			01_school	01_all_together	yes	yes	01_me		01_no_knowledge	01_zero													uuid:d83a3464-5f06-40c6-80ce-3814286bc05d	uuid:d83a3464-5f06-40c6-80ce-3814286bc05d/consent-individual_questions[1]
Nanati Abdi	18-Apr-2019 10:32:00	8		female	yes			yes	yes		yes	2_school		yes	1_primary	1_public	yes	01_teacher		2_pzq 3_alb 4_dose_pole	yes			01_school	yes			01_school	01_all_together	yes	yes	01_me		01_no_knowledge	01_zero													uuid:d83a3464-5f06-40c6-80ce-3814286bc05d	uuid:d83a3464-5f06-40c6-80ce-3814286bc05d/consent-individual_questions[2]
Mohammed Abdi	18-Apr-2019 10:33:00	7		male	yes			yes	yes		yes	2_school		no			yes	11_other	Chief of the area	5_none	no	05_too_sick			no	05_too_sick						10_other	Not taken	01_no_knowledge	03_30_to_60_min													uuid:d83a3464-5f06-40c6-80ce-3814286bc05d	uuid:d83a3464-5f06-40c6-80ce-3814286bc05d/consent-individual_questions[3]
Falmeta Abdella	18-Apr-2019 10:46:00	13		male	yes			yes	yes		no			no			yes	11_other	Chief of the area	5_none	no	16_non_attending			no	16_non_attending						10_other	Not taken	01_no_knowledge	03_30_to_60_min													uuid:1cc6ef40-790b-401e-900e-331e4810712e	uuid:1cc6ef40-790b-401e-900e-331e4810712e/consent-individual_questions[1]
Faran Abdella	18-Apr-2019 10:48:00	10		male	yes			yes	yes		no			no			no			5_none	no	16_non_attending			no	16_non_attending						10_other	Not taken	01_no_knowledge	03_30_to_60_min													uuid:1cc6ef40-790b-401e-900e-331e4810712e	uuid:1cc6ef40-790b-401e-900e-331e4810712e/consent-individual_questions[2]
Aliy Abdella	18-Apr-2019 10:50:00	5		male	yes			yes	yes		no			no			no			5_none	no	16_non_attending			no	16_non_attending						10_other	Not taken	01_no_knowledge	03_30_to_60_min													uuid:1cc6ef40-790b-401e-900e-331e4810712e	uuid:1cc6ef40-790b-401e-900e-331e4810712e/consent-individual_questions[3]
Abdi Jemal	18-Apr-2019 10:57:00	13		male	yes			yes	yes		yes	2_school		yes	1_primary	1_public	yes	01_teacher 11_other		2_pzq 3_alb 4_dose_pole	yes			01_school	yes			01_school	01_all_together	yes	yes	01_me		01_no_knowledge	01_zero													uuid:b08764cb-aded-4cb8-900b-aba26a181d19	uuid:b08764cb-aded-4cb8-900b-aba26a181d19/consent-individual_questions[1]
Hussen Jemal	18-Apr-2019 10:58:00	12		male	yes			yes	yes		yes	2_school		yes	1_primary	1_public	yes	01_teacher 11_other		2_pzq 3_alb 4_dose_pole	yes			01_school	yes			01_school	01_all_together	yes	yes	01_me		01_no_knowledge	01_zero													uuid:b08764cb-aded-4cb8-900b-aba26a181d19	uuid:b08764cb-aded-4cb8-900b-aba26a181d19/consent-individual_questions[2]
Magartu Ahimed	18-Apr-2019 11:05:00	10		female	yes			yes	yes		yes	2_school		yes	1_primary	1_public	yes	01_teacher 11_other		2_pzq 3_alb 4_dose_pole	yes			01_school	yes			01_school	01_all_together	yes	yes	01_me		01_no_knowledge	01_zero													uuid:6ff67936-1576-4b75-988c-2757b687aa75	uuid:6ff67936-1576-4b75-988c-2757b687aa75/consent-individual_questions[1]
Sirkana Ahimed	18-Apr-2019 11:07:00	8		female	yes			yes	yes		yes	2_school		yes	1_primary	1_public	yes	01_teacher		2_pzq 3_alb 4_dose_pole	yes			01_school	yes			01_school	01_all_together	yes	yes	01_me		01_no_knowledge	01_zero													uuid:6ff67936-1576-4b75-988c-2757b687aa75	uuid:6ff67936-1576-4b75-988c-2757b687aa75/consent-individual_questions[2]
Burtukan Ahimed	18-Apr-2019 11:08:00	5		female	yes			yes	yes		no			no			no			5_none	no	16_non_attending			no	16_non_attending						10_other	Not taken	01_no_knowledge	03_30_to_60_min													uuid:6ff67936-1576-4b75-988c-2757b687aa75	uuid:6ff67936-1576-4b75-988c-2757b687aa75/consent-individual_questions[3]
Obsa Jemal	18-Apr-2019 11:17:00	12		male	yes			yes	yes		yes	2_school		yes	1_primary	1_public	yes	01_teacher		2_pzq 3_alb 4_dose_pole	yes			01_school	yes			01_school	01_all_together	yes	yes	01_me		01_no_knowledge	01_zero													uuid:021ef0d0-de07-4591-bdf4-8efbb57bfa89	uuid:021ef0d0-de07-4591-bdf4-8efbb57bfa89/consent-individual_questions[1]
Obsa Umar	18-Apr-2019 11:24:00	10		male	yes			yes	yes		yes	2_school		yes	1_primary	1_public	yes	01_teacher		2_pzq 3_alb 4_dose_pole	yes			01_school	yes			01_school	01_all_together	yes	yes	01_me		01_no_knowledge	01_zero													uuid:2707c290-8f28-4a6c-b0bd-239297e3a8b8	uuid:2707c290-8f28-4a6c-b0bd-239297e3a8b8/consent-individual_questions[1]
Murtesa Umar	18-Apr-2019 11:25:00	8		male	yes			yes	yes		yes	2_school		yes	1_primary	1_public	yes	01_teacher		2_pzq 3_alb 4_dose_pole	yes			01_school	yes			01_school	01_all_together	yes	yes	01_me		01_no_knowledge	01_zero													uuid:2707c290-8f28-4a6c-b0bd-239297e3a8b8	uuid:2707c290-8f28-4a6c-b0bd-239297e3a8b8/consent-individual_questions[2]
Ramadan Abdi	18-Apr-2019 11:30:00	14		male	yes			yes	yes		yes	2_school		yes	1_primary	1_public	yes	01_teacher		2_pzq 3_alb 4_dose_pole	yes			01_school	yes			01_school	01_all_together	yes	yes	01_me		04_when_and_where	01_zero													uuid:5d6d3d19-db60-49e8-98f6-a8bcf3036d3b	uuid:5d6d3d19-db60-49e8-98f6-a8bcf3036d3b/consent-individual_questions[1]
Halma Abdi	18-Apr-2019 11:31:00	12		female	yes			yes	yes		yes	2_school		yes	1_primary	1_public	yes	01_teacher		2_pzq 3_alb 4_dose_pole	yes			01_school	yes			01_school	01_all_together	yes	yes	01_me		04_when_and_where	01_zero													uuid:5d6d3d19-db60-49e8-98f6-a8bcf3036d3b	uuid:5d6d3d19-db60-49e8-98f6-a8bcf3036d3b/consent-individual_questions[2]
Sabona Abdi	18-Apr-2019 11:32:00	9		male	yes			yes	yes		yes	2_school		yes	1_primary	1_public	yes	01_teacher		2_pzq 3_alb 4_dose_pole	yes			01_school	yes			01_school	01_all_together	yes	yes	01_me		01_no_knowledge	01_zero													uuid:5d6d3d19-db60-49e8-98f6-a8bcf3036d3b	uuid:5d6d3d19-db60-49e8-98f6-a8bcf3036d3b/consent-individual_questions[3]
Murad Abdella	18-Apr-2019 11:40:00	10		male	yes			yes	yes		yes	2_school		yes	1_primary	1_public	yes	01_teacher		2_pzq 3_alb 4_dose_pole	yes			01_school	yes			01_school	01_all_together	yes	yes	01_me		01_no_knowledge	01_zero													uuid:eb56e122-f19e-488e-bdc7-5c0cc8c89e7e	uuid:eb56e122-f19e-488e-bdc7-5c0cc8c89e7e/consent-individual_questions[1]
Lalistu Abdella	18-Apr-2019 11:41:00	8		female	yes			yes	yes		yes	2_school		yes	1_primary	1_public	yes	01_teacher		2_pzq 3_alb 4_dose_pole	yes			01_school	yes			01_school	01_all_together	yes	yes	01_me		01_no_knowledge	01_zero													uuid:eb56e122-f19e-488e-bdc7-5c0cc8c89e7e	uuid:eb56e122-f19e-488e-bdc7-5c0cc8c89e7e/consent-individual_questions[2]
Barudin Abdella	18-Apr-2019 11:42:00	7		male	yes			yes	yes		no			no			yes	01_teacher		5_none	no	16_non_attending			no	16_non_attending						01_me		01_no_knowledge	02_less_than_30_min													uuid:eb56e122-f19e-488e-bdc7-5c0cc8c89e7e	uuid:eb56e122-f19e-488e-bdc7-5c0cc8c89e7e/consent-individual_questions[3]
Dita Abdella	18-Apr-2019 11:43:00	5		female	yes			yes	yes		no			no			no			5_none	no	16_non_attending			no	16_non_attending						10_other	Not taken	01_no_knowledge	02_less_than_30_min													uuid:eb56e122-f19e-488e-bdc7-5c0cc8c89e7e	uuid:eb56e122-f19e-488e-bdc7-5c0cc8c89e7e/consent-individual_questions[4]
Lalistu Hassen	18-Apr-2019 11:53:00	10		female	yes			yes	yes		yes	2_school		yes	1_primary	1_public	yes	01_teacher		2_pzq 3_alb 4_dose_pole	yes			01_school	yes			01_school	01_all_together	yes	yes	01_me		01_no_knowledge	01_zero													uuid:ce0b2b4b-9098-4d78-b01f-8c05e8016ac9	uuid:ce0b2b4b-9098-4d78-b01f-8c05e8016ac9/consent-individual_questions[1]
Seniya Hassen	18-Apr-2019 11:54:00	5		female	yes			yes	yes		no			no			no			5_none	no	16_non_attending			no	16_non_attending						10_other	Not taken	01_no_knowledge	02_less_than_30_min													uuid:ce0b2b4b-9098-4d78-b01f-8c05e8016ac9	uuid:ce0b2b4b-9098-4d78-b01f-8c05e8016ac9/consent-individual_questions[2]
Balisa Hassen	18-Apr-2019 11:56:00	8		male	yes			yes	yes		yes	2_school		yes	1_primary	1_public	yes	01_teacher		2_pzq 3_alb 4_dose_pole	yes			01_school	yes			01_school	01_all_together	yes	yes	01_me		01_no_knowledge	01_zero													uuid:ce0b2b4b-9098-4d78-b01f-8c05e8016ac9	uuid:ce0b2b4b-9098-4d78-b01f-8c05e8016ac9/consent-individual_questions[3]
Chala Hassen	18-Apr-2019 12:02:00	14		male	yes			yes	yes		yes	2_school		yes	1_primary	1_public	yes	01_teacher		2_pzq 3_alb 4_dose_pole	yes			01_school	yes			01_school	01_all_together	yes	yes	01_me		04_when_and_where	01_zero													uuid:87794acb-08b9-43b0-b5f6-a9723eb8e536	uuid:87794acb-08b9-43b0-b5f6-a9723eb8e536/consent-individual_questions[1]
Semira Hassen	18-Apr-2019 12:03:00	13		female	yes			yes	yes		yes	2_school		yes	1_primary	1_public	yes	01_teacher		2_pzq 3_alb 4_dose_pole	yes			01_school	yes			01_school	01_all_together	yes	yes	01_me		04_when_and_where	01_zero													uuid:87794acb-08b9-43b0-b5f6-a9723eb8e536	uuid:87794acb-08b9-43b0-b5f6-a9723eb8e536/consent-individual_questions[2]
Fami Esmael	18-Apr-2019 12:12:00	13		male	yes			yes	yes		yes	2_school		yes	1_primary	1_public	yes	01_teacher		2_pzq 3_alb 4_dose_pole	yes			01_school	yes			01_school	01_all_together	yes	yes	01_me		04_when_and_where	01_zero													uuid:f8f3d123-f27a-4a5c-ad52-da23827f9b09	uuid:f8f3d123-f27a-4a5c-ad52-da23827f9b09/consent-individual_questions[1]
Haji Esmael	18-Apr-2019 12:13:00	14		male	yes			yes	yes		yes	2_school		yes	1_primary	1_public	yes	01_teacher		2_pzq 3_alb 4_dose_pole	yes			01_school	yes			01_school	01_all_together	yes	yes	01_me		04_when_and_where	01_zero													uuid:f8f3d123-f27a-4a5c-ad52-da23827f9b09	uuid:f8f3d123-f27a-4a5c-ad52-da23827f9b09/consent-individual_questions[2]
Magartu Esmael	18-Apr-2019 12:14:00	12		female	yes			yes	yes		yes	2_school		yes	1_primary	1_public	yes	01_teacher		2_pzq 3_alb 4_dose_pole	yes			01_school	yes			01_school	01_all_together	yes	yes	01_me		04_when_and_where	01_zero													uuid:f8f3d123-f27a-4a5c-ad52-da23827f9b09	uuid:f8f3d123-f27a-4a5c-ad52-da23827f9b09/consent-individual_questions[3]
Nuredin Esmael	18-Apr-2019 12:19:00	7		male	yes			yes	yes		yes	1_home		yes	1_primary	1_public	yes	01_teacher		2_pzq 3_alb 4_dose_pole	yes			01_school	yes			01_school	01_all_together	yes	yes	01_me		01_no_knowledge	01_zero													uuid:e89f2baa-04ec-47dd-8f25-65ae8bec431d	uuid:e89f2baa-04ec-47dd-8f25-65ae8bec431d/consent-individual_questions[1]
Chala Esmael	18-Apr-2019 12:20:00	9		male	yes			yes	yes		yes	2_school		yes	1_primary	1_public	yes	01_teacher		2_pzq 3_alb 4_dose_pole	yes			01_school	yes			01_school	01_all_together	yes	yes	01_me		01_no_knowledge	01_zero													uuid:e89f2baa-04ec-47dd-8f25-65ae8bec431d	uuid:e89f2baa-04ec-47dd-8f25-65ae8bec431d/consent-individual_questions[2]
Murad Esmael	18-Apr-2019 12:21:00	10		male	yes			yes	yes		yes	2_school		yes	1_primary	1_public	yes	01_teacher		2_pzq 3_alb 4_dose_pole	yes			01_school	yes			01_school	01_all_together	yes	yes	01_me		01_no_knowledge	01_zero													uuid:e89f2baa-04ec-47dd-8f25-65ae8bec431d	uuid:e89f2baa-04ec-47dd-8f25-65ae8bec431d/consent-individual_questions[3]
Muntaha Yaikob	18-Apr-2019 12:29:00	14		female	yes			yes	yes		yes	2_school		yes	1_primary	1_public	yes	01_teacher		2_pzq 3_alb 4_dose_pole	yes			01_school	yes			01_school	01_all_together	yes	yes	01_me		04_when_and_where	01_zero													uuid:30c9251d-862e-4c25-8e3a-5beed18f754c	uuid:30c9251d-862e-4c25-8e3a-5beed18f754c/consent-individual_questions[1]
Hurji Yaikobe	18-Apr-2019 12:32:00	12		female	yes			yes	yes		no			yes	1_primary	1_public	yes	01_teacher		5_none	no	07_fear_side_effects			no	07_fear_side_effects						10_other	Not taken	01_no_knowledge	01_zero													uuid:30c9251d-862e-4c25-8e3a-5beed18f754c	uuid:30c9251d-862e-4c25-8e3a-5beed18f754c/consent-individual_questions[2]
Ashireka Yaikobe	18-Apr-2019 12:33:00	7		female	yes			yes	yes		yes	2_school		yes	1_primary	1_public	yes	01_teacher		2_pzq 3_alb 4_dose_pole	yes			01_school	yes			01_school	01_all_together	yes	yes	01_me		01_no_knowledge	01_zero													uuid:30c9251d-862e-4c25-8e3a-5beed18f754c	uuid:30c9251d-862e-4c25-8e3a-5beed18f754c/consent-individual_questions[3]
Roba Dino	16-Apr-2019 09:17:00	6		male	yes			yes	yes		yes	3_health_centre		no			yes	11_other	Community coordinator	2_pzq 3_alb 4_dose_pole	yes			04_central_point	yes			04_central_point	01_all_together	yes	yes	03_Mother		01_no_knowledge	02_less_than_30_min													uuid:360711bd-b6c5-4bba-adfe-ccbfaa8c52a9	uuid:360711bd-b6c5-4bba-adfe-ccbfaa8c52a9/consent-individual_questions[1]
Lalisa Dino	16-Apr-2019 09:21:00	14		male	yes			yes	yes		yes	2_school		yes	1_primary	1_public	no			2_pzq 3_alb 4_dose_pole	yes			04_central_point	yes			04_central_point	01_all_together	yes	yes	03_Mother		01_no_knowledge	02_less_than_30_min													uuid:360711bd-b6c5-4bba-adfe-ccbfaa8c52a9	uuid:360711bd-b6c5-4bba-adfe-ccbfaa8c52a9/consent-individual_questions[2]
Keneni Dino	16-Apr-2019 09:24:00	12		male	yes			yes	yes		yes	3_health_centre		yes	1_primary	1_public	no			4_dose_pole	yes			04_central_point	yes			04_central_point	01_all_together	yes	yes	01_me		01_no_knowledge	02_less_than_30_min													uuid:360711bd-b6c5-4bba-adfe-ccbfaa8c52a9	uuid:360711bd-b6c5-4bba-adfe-ccbfaa8c52a9/consent-individual_questions[3]
Shikuri Umare	16-Apr-2019 10:15:00	10		female	yes			yes	yes		yes	4_other	Mosque	yes	1_primary	1_public	yes	04_health_professional		2_pzq 3_alb 4_dose_pole	yes			07_other	yes			07_other	01_all_together	yes	yes	01_me		01_no_knowledge	02_less_than_30_min													uuid:7349eeee-ca1e-4d80-8928-ca28952535fb	uuid:7349eeee-ca1e-4d80-8928-ca28952535fb/consent-individual_questions[1]
Kulo Umare	16-Apr-2019 10:19:00	8		female	yes			yes	yes		yes	4_other	Mosque	yes	1_primary	1_public	no			2_pzq 3_alb 4_dose_pole	yes			07_other	yes			07_other	01_all_together	yes	yes	03_Mother		01_no_knowledge	02_less_than_30_min													uuid:7349eeee-ca1e-4d80-8928-ca28952535fb	uuid:7349eeee-ca1e-4d80-8928-ca28952535fb/consent-individual_questions[2]
Ramadan Umare	16-Apr-2019 10:22:00	9		male	yes			yes	yes		yes	4_other	Mosque	yes	1_primary	1_public	yes	04_health_professional		2_pzq 3_alb 4_dose_pole	yes			01_school	yes			01_school	01_all_together	yes	yes	01_me		01_no_knowledge	02_less_than_30_min													uuid:7349eeee-ca1e-4d80-8928-ca28952535fb	uuid:7349eeee-ca1e-4d80-8928-ca28952535fb/consent-individual_questions[3]
Meseret getenet	18-Apr-2019 08:43:00	8		female	yes			yes	yes		no			yes	1_primary	1_public	yes	11_other	Brother	5_none	no	07_fear_side_effects			no	25_other	Not given					01_me		03_where	01_zero													uuid:fb2993dd-92d6-4e9e-97bd-df722f0d1ef7	uuid:fb2993dd-92d6-4e9e-97bd-df722f0d1ef7/consent-individual_questions[1]
Yihun fantahun	18-Apr-2019 08:44:00	10		male	yes			yes	yes		no			yes	1_primary	1_public	yes	01_teacher 04_health_professional		1_name_schisto	yes			01_school	no	25_other	Not given		05_some_not_all	yes	yes	05_teacher		04_when_and_where	01_zero													uuid:fb2993dd-92d6-4e9e-97bd-df722f0d1ef7	uuid:fb2993dd-92d6-4e9e-97bd-df722f0d1ef7/consent-individual_questions[2]
Getnet asefa	18-Apr-2019 08:48:00	11		male	yes			yes	yes		no			yes	1_primary	1_public	yes	01_teacher 04_health_professional		2_pzq 3_alb 4_dose_pole	yes			01_school	yes			01_school	04_one_per_day	yes	yes	08_health_professional		04_when_and_where	01_zero													uuid:bcdb8717-5d38-4045-b488-0d1f0d8c85e1	uuid:bcdb8717-5d38-4045-b488-0d1f0d8c85e1/consent-individual_questions[1]
Shambel asefa	18-Apr-2019 08:50:00	13		male	yes			yes	yes		no			yes	1_primary	1_public	yes	04_health_professional		2_pzq 3_alb 4_dose_pole	yes			01_school	yes			01_school	04_one_per_day	yes	yes	01_me		04_when_and_where	01_zero													uuid:bcdb8717-5d38-4045-b488-0d1f0d8c85e1	uuid:bcdb8717-5d38-4045-b488-0d1f0d8c85e1/consent-individual_questions[2]
Ehetemariam tsegawu	18-Apr-2019 08:54:00	6		female	yes			yes	yes		no			yes	1_primary	1_public	no			5_none	no	15_absent_from_school			no	15_absent_from_school						09_NA		01_no_knowledge	06_unknown													uuid:013f9986-8472-4a47-9636-539aa0195f94	uuid:013f9986-8472-4a47-9636-539aa0195f94/consent-individual_questions[1]
Hagernw amare	18-Apr-2019 08:59:00	13		male	yes			yes	yes		no			yes	1_primary	1_public	yes	01_teacher 05_newspaper		1_name_schisto 2_pzq 3_alb	yes			01_school	yes			01_school	04_one_per_day	yes	yes	01_me		04_when_and_where	01_zero													uuid:03d9ba50-7c85-4889-a422-f3a64182dab2	uuid:03d9ba50-7c85-4889-a422-f3a64182dab2/consent-individual_questions[1]
Wubeadis amare	18-Apr-2019 09:00:00	9		female	yes			yes	yes		no			yes	1_primary	1_public	yes	01_teacher		1_name_schisto 4_dose_pole	yes			01_school	yes			01_school	03_all_different_days	yes	yes	08_health_professional		03_where	01_zero													uuid:03d9ba50-7c85-4889-a422-f3a64182dab2	uuid:03d9ba50-7c85-4889-a422-f3a64182dab2/consent-individual_questions[2]
Dawit mekuria	18-Apr-2019 09:05:00	10		male	yes			yes	yes		no			yes	1_primary	1_public	yes	01_teacher 04_health_professional		2_pzq 3_alb 4_dose_pole	yes			01_school	yes			01_school	02_all_throughout_day	yes	yes	01_me		03_where	01_zero													uuid:863e7bd9-233d-4196-8c04-42723b1aaf9c	uuid:863e7bd9-233d-4196-8c04-42723b1aaf9c/consent-individual_questions[1]
Betlhem mekria	18-Apr-2019 09:06:00	12		female	yes			yes	yes		no			yes	1_primary	1_public	yes	01_teacher 04_health_professional		2_pzq 3_alb	yes			01_school	yes			01_school	02_all_throughout_day	yes	yes	01_me		04_when_and_where	01_zero													uuid:863e7bd9-233d-4196-8c04-42723b1aaf9c	uuid:863e7bd9-233d-4196-8c04-42723b1aaf9c/consent-individual_questions[2]
Eyerus mekuria	18-Apr-2019 09:07:00	8		female	yes			yes	yes		no			yes	1_primary	1_public	yes	11_other	Sister	1_name_schisto 2_pzq	yes			01_school	yes			01_school	01_all_together	yes	yes	08_health_professional		02_when	01_zero													uuid:863e7bd9-233d-4196-8c04-42723b1aaf9c	uuid:863e7bd9-233d-4196-8c04-42723b1aaf9c/consent-individual_questions[3]
Bitewligne demisse	18-Apr-2019 09:15:00	12		female	yes			yes	yes		no			yes	1_primary	1_public	yes	01_teacher		1_name_schisto 2_pzq 3_alb	yes			01_school	yes			01_school	04_one_per_day	yes	yes	01_me		03_where	01_zero													uuid:0a596bcf-cb9f-4e65-b740-28286622251f	uuid:0a596bcf-cb9f-4e65-b740-28286622251f/consent-individual_questions[1]
Emu demisse	18-Apr-2019 09:16:00	10		female	yes			yes	yes		no			yes	1_primary	1_public	yes	04_health_professional		2_pzq 3_alb	yes			01_school	yes			01_school	04_one_per_day	yes	yes	08_health_professional		03_where	01_zero													uuid:0a596bcf-cb9f-4e65-b740-28286622251f	uuid:0a596bcf-cb9f-4e65-b740-28286622251f/consent-individual_questions[2]
Tegneh geta	18-Apr-2019 09:20:00	11		male	yes			yes	yes		no			yes	1_primary	1_public	yes	04_health_professional		3_alb	yes			01_school	yes			01_school	04_one_per_day	yes	yes	05_teacher		04_when_and_where	01_zero													uuid:4ba0c1dc-588c-4276-b1bb-106a0157d047	uuid:4ba0c1dc-588c-4276-b1bb-106a0157d047/consent-individual_questions[1]
Sebsebe amberber	18-Apr-2019 09:24:00	12		male	yes			yes	yes		no			yes	1_primary	1_public	yes	01_teacher 04_health_professional		1_name_schisto 3_alb	yes			01_school	yes			01_school	03_all_different_days	yes	yes	01_me		04_when_and_where	01_zero													uuid:1989e478-7aaa-444b-8681-b3dc5076d02a	uuid:1989e478-7aaa-444b-8681-b3dc5076d02a/consent-individual_questions[1]
Teshome amberber	18-Apr-2019 09:25:00	8		male	yes			yes	yes		no			yes	1_primary	1_public	yes	04_health_professional		3_alb 4_dose_pole	yes			01_school	yes			01_school	03_all_different_days	yes	yes	01_me		04_when_and_where	01_zero													uuid:1989e478-7aaa-444b-8681-b3dc5076d02a	uuid:1989e478-7aaa-444b-8681-b3dc5076d02a/consent-individual_questions[2]
Lemlem akale	18-Apr-2019 09:33:00	6		female	yes			yes	yes		no			no			no			5_none	no	16_non_attending			no	16_non_attending						09_NA		01_no_knowledge	01_zero													uuid:a950a01b-9396-4ffb-9663-f8c2684c4adc	uuid:a950a01b-9396-4ffb-9663-f8c2684c4adc/consent-individual_questions[1]
Woynshet kassey	18-Apr-2019 09:39:00	8		female	yes			yes	yes		no			yes	1_primary	1_public	yes	04_health_professional		2_pzq 3_alb 4_dose_pole	yes			01_school	yes			01_school	04_one_per_day	yes	yes	05_teacher		04_when_and_where	01_zero													uuid:c1352ee5-427f-4312-b745-325eaa241c46	uuid:c1352ee5-427f-4312-b745-325eaa241c46/consent-individual_questions[1]
Temesgen melkye	18-Apr-2019 09:55:00	8		male	yes			yes	yes		no			yes	1_primary	1_public	yes	11_other	Brother	1_name_schisto	no	15_absent_from_school			no	15_absent_from_school						01_me		04_when_and_where	01_zero													uuid:56ef9a09-968d-4205-8cfa-b2267a0cb882	uuid:56ef9a09-968d-4205-8cfa-b2267a0cb882/consent-individual_questions[1]
Deyegsewu	18-Apr-2019 09:56:00	10		male	yes			yes	yes		no			yes	1_primary	1_public	yes	01_teacher 04_health_professional		2_pzq 3_alb	yes			01_school	yes			01_school	04_one_per_day	yes	yes	05_teacher		04_when_and_where	01_zero													uuid:56ef9a09-968d-4205-8cfa-b2267a0cb882	uuid:56ef9a09-968d-4205-8cfa-b2267a0cb882/consent-individual_questions[2]
Mekre alamerewu	18-Apr-2019 09:45:00	13		female	yes			yes	yes		no			yes	1_primary	1_public	yes	04_health_professional		2_pzq 3_alb 4_dose_pole	yes			01_school	yes			01_school	03_all_different_days	yes	yes	08_health_professional		04_when_and_where	01_zero													uuid:bf2cfde8-36f8-4fc3-be2b-8850fd1891c1	uuid:bf2cfde8-36f8-4fc3-be2b-8850fd1891c1/consent-individual_questions[1]
Habtamu alamerewu	18-Apr-2019 09:47:00	10		male	yes			yes	yes		no			yes	1_primary	1_public	yes	11_other	Sister	3_alb	yes			01_school	yes			01_school	03_all_different_days	yes	yes	05_teacher		03_where	01_zero													uuid:bf2cfde8-36f8-4fc3-be2b-8850fd1891c1	uuid:bf2cfde8-36f8-4fc3-be2b-8850fd1891c1/consent-individual_questions[2]
Shega alamerewu	18-Apr-2019 09:48:00	6		female	yes			yes	yes		no			yes	1_primary	1_public	no			5_none	unknown				unknown							09_NA		01_no_knowledge	06_unknown													uuid:bf2cfde8-36f8-4fc3-be2b-8850fd1891c1	uuid:bf2cfde8-36f8-4fc3-be2b-8850fd1891c1/consent-individual_questions[3]
Tsegemariam worku	18-Apr-2019 10:01:00	12		female	yes			yes	yes		no			yes	1_primary	1_public	yes	04_health_professional		1_name_schisto 2_pzq 3_alb 4_dose_pole	yes			01_school	yes			01_school	04_one_per_day	yes	yes	05_teacher		04_when_and_where	01_zero													uuid:44cb77f2-971d-498f-9b71-a9302dfb3bab	uuid:44cb77f2-971d-498f-9b71-a9302dfb3bab/consent-individual_questions[1]
Temesgen worku	18-Apr-2019 10:02:00	11		male	yes			yes	yes		no			yes	1_primary	1_public	yes	01_teacher		1_name_schisto 2_pzq 3_alb 4_dose_pole	yes			01_school	yes			01_school	04_one_per_day	yes	yes	05_teacher		04_when_and_where	01_zero													uuid:44cb77f2-971d-498f-9b71-a9302dfb3bab	uuid:44cb77f2-971d-498f-9b71-a9302dfb3bab/consent-individual_questions[2]
Getachew belete	18-Apr-2019 10:06:00	6		male	yes			yes	yes		no			yes	1_primary	1_public	yes	11_other	Sister	2_pzq 3_alb	yes			01_school	yes			01_school	03_all_different_days	yes	yes	05_teacher		04_when_and_where	01_zero													uuid:613e870b-9760-45ee-a282-9bb69b4baa96	uuid:613e870b-9760-45ee-a282-9bb69b4baa96/consent-individual_questions[1]
Wubalem tadesse	18-Apr-2019 10:07:00	13		female	yes			yes	yes		no			yes	1_primary	1_public	yes	01_teacher		1_name_schisto 3_alb	yes			01_school	yes			01_school	04_one_per_day	yes	yes	05_teacher		04_when_and_where	01_zero													uuid:613e870b-9760-45ee-a282-9bb69b4baa96	uuid:613e870b-9760-45ee-a282-9bb69b4baa96/consent-individual_questions[2]
Abiyot tadesse	18-Apr-2019 10:08:00	9		female	yes			yes	yes		no			yes	1_primary	1_public	yes	01_teacher		2_pzq 3_alb	yes			01_school	yes			01_school	04_one_per_day	yes	yes	08_health_professional		04_when_and_where	01_zero													uuid:613e870b-9760-45ee-a282-9bb69b4baa96	uuid:613e870b-9760-45ee-a282-9bb69b4baa96/consent-individual_questions[3]
Banjalem mebrat	18-Apr-2019 10:15:00	14		female	yes			yes	yes		no			yes	1_primary	1_public	yes	11_other	Friends	2_pzq 3_alb	yes			01_school	yes			01_school	03_all_different_days	yes	yes	05_teacher		04_when_and_where	01_zero													uuid:ce598e17-1ba4-4b35-b4de-0be825a30787	uuid:ce598e17-1ba4-4b35-b4de-0be825a30787/consent-individual_questions[1]
Maritu mebrat	18-Apr-2019 10:17:00	10		female	yes			yes	yes		no			yes	1_primary	1_public	yes	01_teacher		3_alb	yes			01_school	yes			01_school	04_one_per_day	yes	yes	05_teacher		04_when_and_where	01_zero													uuid:ce598e17-1ba4-4b35-b4de-0be825a30787	uuid:ce598e17-1ba4-4b35-b4de-0be825a30787/consent-individual_questions[2]
Haymanot debebe	18-Apr-2019 10:22:00	8		female	yes			yes	yes		no			no			no			5_none	unknown				unknown							09_NA		01_no_knowledge	06_unknown													uuid:6602a1b8-e17b-430d-bae2-9b852f876743	uuid:6602a1b8-e17b-430d-bae2-9b852f876743/consent-individual_questions[1]
Tsehay	18-Apr-2019 10:23:00	10		female	yes			yes	yes		no			no			no			5_none	unknown				unknown							09_NA		01_no_knowledge	06_unknown													uuid:6602a1b8-e17b-430d-bae2-9b852f876743	uuid:6602a1b8-e17b-430d-bae2-9b852f876743/consent-individual_questions[2]
Biruk habtamu	18-Apr-2019 12:10:00	11		male	yes			yes	yes		no			yes	1_primary	1_public	yes	04_health_professional		1_name_schisto 2_pzq	yes			01_school	no	25_other	Not given		05_some_not_all	yes	yes	01_me		04_when_and_where	01_zero													uuid:6f1b02e5-a0e9-4134-b6e4-f6c093fcb233	uuid:6f1b02e5-a0e9-4134-b6e4-f6c093fcb233/consent-individual_questions[1]
Belaynesh Abraham	18-Apr-2019 12:11:00	9		female	yes			yes	yes		no			yes	1_primary	1_public	yes	01_teacher 11_other		1_name_schisto	yes			01_school	no	25_other	Not given		05_some_not_all	yes	yes	01_me		03_where	01_zero													uuid:6f1b02e5-a0e9-4134-b6e4-f6c093fcb233	uuid:6f1b02e5-a0e9-4134-b6e4-f6c093fcb233/consent-individual_questions[2]
Leuel argachewu	18-Apr-2019 12:15:00	13		male	yes			yes	yes		no			yes	1_primary	1_public	yes	01_teacher		1_name_schisto 2_pzq 4_dose_pole	yes			01_school	no	25_other	Not given		05_some_not_all	yes	yes	05_teacher		04_when_and_where	01_zero													uuid:05bbe199-ef6d-4661-a8e0-7a22ee3c274c	uuid:05bbe199-ef6d-4661-a8e0-7a22ee3c274c/consent-individual_questions[1]
Yebtsega demisse	18-Apr-2019 12:16:00	10		female	yes			yes	yes		no			yes	1_primary	1_public	yes	04_health_professional		2_pzq	yes			01_school	no	25_other	Not given		05_some_not_all	yes	yes	05_teacher		03_where	01_zero													uuid:05bbe199-ef6d-4661-a8e0-7a22ee3c274c	uuid:05bbe199-ef6d-4661-a8e0-7a22ee3c274c/consent-individual_questions[2]
Twedros admasu	18-Apr-2019 12:22:00	13		male	yes			yes	yes		no			yes	1_primary	1_public	yes	01_teacher		1_name_schisto 2_pzq	yes			01_school	no	25_other	Not given		05_some_not_all	yes	yes	01_me		04_when_and_where	01_zero													uuid:5263ee2d-38ab-482a-a3ac-9c4d83f0bc6e	uuid:5263ee2d-38ab-482a-a3ac-9c4d83f0bc6e/consent-individual_questions[1]
Aregawyen tariku	18-Apr-2019 12:25:00	11		female	yes			yes	yes		no			yes	1_primary	1_public	yes	04_health_professional		1_name_schisto 2_pzq 4_dose_pole	yes			01_school	no	25_other	Not given		05_some_not_all	yes	yes	08_health_professional		04_when_and_where	01_zero													uuid:516bf679-3c3b-40b2-90a0-9d9902624767	uuid:516bf679-3c3b-40b2-90a0-9d9902624767/consent-individual_questions[1]
Chaltu seleshi	18-Apr-2019 12:36:00	11		female	yes			yes	yes		no			yes	1_primary	1_public	yes	04_health_professional		2_pzq	yes			01_school	no	25_other	Not given		05_some_not_all	yes	yes	05_teacher		04_when_and_where	01_zero													uuid:16dd7e5a-4edd-4154-8cb1-a6406b3ac303	uuid:16dd7e5a-4edd-4154-8cb1-a6406b3ac303/consent-individual_questions[1]
Selame getahun	18-Apr-2019 12:31:00	9		male	yes			yes	yes		no			yes	1_primary	1_public	yes	11_other	Mother	4_dose_pole	yes			01_school	no	25_other	Not given		05_some_not_all	yes	yes	08_health_professional		04_when_and_where	01_zero													uuid:8149a2b0-d0b6-45a7-82fa-4bb44e451dfd	uuid:8149a2b0-d0b6-45a7-82fa-4bb44e451dfd/consent-individual_questions[1]
Menalush getahun	18-Apr-2019 12:33:00	7		male	yes			yes	yes		no			yes	1_primary	1_public	yes	11_other	Brother	2_pzq 4_dose_pole	yes			01_school	no	25_other	Not given		05_some_not_all	yes	yes	08_health_professional		04_when_and_where	01_zero													uuid:8149a2b0-d0b6-45a7-82fa-4bb44e451dfd	uuid:8149a2b0-d0b6-45a7-82fa-4bb44e451dfd/consent-individual_questions[2]
Amanesh Kassa	18-Apr-2019 12:41:00	12		female	yes			yes	yes		no			yes	1_primary	1_public	yes	01_teacher		2_pzq	yes			01_school	no	25_other	Not given		05_some_not_all	yes	yes	05_teacher		04_when_and_where	01_zero													uuid:8702708e-a23d-49c4-a473-4be973549450	uuid:8702708e-a23d-49c4-a473-4be973549450/consent-individual_questions[1]
Abrarawu Kassa	18-Apr-2019 12:42:00	9		male	yes			yes	yes		no			yes	1_primary	1_public	yes	11_other	Sister	2_pzq	yes			01_school	no	25_other	Not given		05_some_not_all	yes	yes	08_health_professional		04_when_and_where	01_zero													uuid:8702708e-a23d-49c4-a473-4be973549450	uuid:8702708e-a23d-49c4-a473-4be973549450/consent-individual_questions[2]
Yedenek girma	18-Apr-2019 12:58:00	12		female	yes			yes	yes		no			yes	1_primary	1_public	yes	04_health_professional		1_name_schisto 2_pzq 4_dose_pole	yes			01_school	no	25_other	Not given		05_some_not_all	yes	yes	01_me		04_when_and_where	01_zero													uuid:ca0c8560-5de1-442a-ad5f-2dc1c6bfa379	uuid:ca0c8560-5de1-442a-ad5f-2dc1c6bfa379/consent-individual_questions[1]
Tariku girma	18-Apr-2019 12:59:00	7		male	yes			yes	yes		no			yes	1_primary	1_public	yes	01_teacher		1_name_schisto 2_pzq	yes			01_school	no	25_other	Not given		05_some_not_all	yes	yes	03_Mother		04_when_and_where	01_zero													uuid:ca0c8560-5de1-442a-ad5f-2dc1c6bfa379	uuid:ca0c8560-5de1-442a-ad5f-2dc1c6bfa379/consent-individual_questions[2]
Birtukan kemawu	18-Apr-2019 12:53:00	11		female	yes			yes	yes		no			yes	1_primary	1_public	yes	01_teacher 04_health_professional		1_name_schisto 2_pzq 4_dose_pole	yes			01_school	no	25_other	Not given		05_some_not_all	yes	yes	08_health_professional		04_when_and_where	01_zero													uuid:991941cb-c3e3-41e2-a3f5-d19c0a95f1f5	uuid:991941cb-c3e3-41e2-a3f5-d19c0a95f1f5/consent-individual_questions[1]
G/Michael kemawu	18-Apr-2019 12:53:00	6		male	yes			yes	yes		no			yes	1_primary	1_public	yes	11_other	Sister	1_name_schisto 2_pzq	no	15_absent_from_school			no	25_other	Not given					01_me		04_when_and_where	01_zero													uuid:991941cb-c3e3-41e2-a3f5-d19c0a95f1f5	uuid:991941cb-c3e3-41e2-a3f5-d19c0a95f1f5/consent-individual_questions[2]
H/mariam yeshewebt	18-Apr-2019 13:07:00	6		male	yes			yes	yes		no			yes	1_primary	1_public	yes	11_other	Brother	1_name_schisto 2_pzq	yes			01_school	no	25_other	Not given		05_some_not_all	yes	yes	01_me		03_where	01_zero													uuid:57286f21-8422-41c4-b4b9-988d5c52867a	uuid:57286f21-8422-41c4-b4b9-988d5c52867a/consent-individual_questions[1]
Tadelewu yeshewebt	18-Apr-2019 13:08:00	10		male	yes			yes	yes		no			yes	1_primary	1_public	yes	01_teacher 04_health_professional		2_pzq 4_dose_pole	yes			01_school	no	25_other	Not given		05_some_not_all	yes	yes	01_me		04_when_and_where	01_zero													uuid:57286f21-8422-41c4-b4b9-988d5c52867a	uuid:57286f21-8422-41c4-b4b9-988d5c52867a/consent-individual_questions[2]
Alewbel damtew	18-Apr-2019 14:00:00	11		male	yes			yes	yes		no			yes	1_primary	1_public	yes	11_other	Sister	2_pzq 4_dose_pole	yes			01_school	no	25_other	Not given		04_one_per_day	yes	yes	04_other_family		04_when_and_where	01_zero													uuid:94084335-ecf2-4d7e-8588-b3b30a5e8b89	uuid:94084335-ecf2-4d7e-8588-b3b30a5e8b89/consent-individual_questions[1]
Azelef damtew	18-Apr-2019 20:03:00	14		female	yes			yes	yes		no			yes	1_primary	1_public	yes	11_other	Uncle	1_name_schisto 2_pzq 4_dose_pole	yes			01_school	no	25_other	Not given		04_one_per_day	yes	yes	01_me		04_when_and_where	01_zero													uuid:94084335-ecf2-4d7e-8588-b3b30a5e8b89	uuid:94084335-ecf2-4d7e-8588-b3b30a5e8b89/consent-individual_questions[2]
Wubeshet	18-Apr-2019 15:03:00	13		male	yes			yes	yes		no			yes	1_primary	1_public	yes	01_teacher 04_health_professional		2_pzq 4_dose_pole	yes			01_school	no	25_other	Not given		04_one_per_day	yes	yes	08_health_professional		04_when_and_where	01_zero													uuid:48990987-a157-48be-965e-8cce182c3d43	uuid:48990987-a157-48be-965e-8cce182c3d43/consent-individual_questions[1]
Mastewal yeshawu	18-Apr-2019 13:19:00	13		female	yes			yes	yes		no			yes	1_primary	1_public	yes	11_other	Friends	2_pzq	yes			01_school	no	25_other	Not given		05_some_not_all	yes	yes	01_me		04_when_and_where	01_zero													uuid:b4be515f-e490-4ff3-be18-ffd9fd02894e	uuid:b4be515f-e490-4ff3-be18-ffd9fd02894e/consent-individual_questions[1]
Dawit yeshawu	18-Apr-2019 13:21:00	10		male	yes			yes	yes		no			yes	1_primary	1_public	yes	11_other	Sister	2_pzq	yes			01_school	no	25_other	Not given		04_one_per_day	yes	yes	04_other_family		04_when_and_where	01_zero													uuid:b4be515f-e490-4ff3-be18-ffd9fd02894e	uuid:b4be515f-e490-4ff3-be18-ffd9fd02894e/consent-individual_questions[2]
Endashawu seyoum	18-Apr-2019 13:14:00	14		male	yes			yes	yes		no			yes	1_primary	1_public	yes	01_teacher		2_pzq	yes			01_school	no	25_other	Not given		05_some_not_all	yes	yes	08_health_professional		04_when_and_where	01_zero													uuid:c6f9adff-d97b-4bb3-9bdf-77f09e220702	uuid:c6f9adff-d97b-4bb3-9bdf-77f09e220702/consent-individual_questions[1]
Asdesash	18-Apr-2019 14:17:00	9		female	yes			yes	yes		no			yes	1_primary	1_public	no			5_none	no	07_fear_side_effects			no	25_other	Not given					01_me		01_no_knowledge	06_unknown													uuid:fcadc8bc-ac19-4f7c-96e1-5e161eb257ae	uuid:fcadc8bc-ac19-4f7c-96e1-5e161eb257ae/consent-individual_questions[1]
Ayalkebet mamo	18-Apr-2019 15:35:00	13		male	yes			yes	yes		no			yes	1_primary	1_public	yes	01_teacher 04_health_professional		1_name_schisto 2_pzq 4_dose_pole	yes			01_school	no	25_other	Not given		04_one_per_day	yes	yes	02_Father		04_when_and_where	01_zero													uuid:9540a171-e40e-41c3-a30e-6e23621c869b	uuid:9540a171-e40e-41c3-a30e-6e23621c869b/consent-individual_questions[1]
Yewubdar	18-Apr-2019 15:41:00	8		female	yes			yes	yes		no			no			yes	11_other	brother	1_name_schisto	no	12_drugs_ran_out			no	25_other	Not given					08_health_professional		04_when_and_where	01_zero													uuid:9540a171-e40e-41c3-a30e-6e23621c869b	uuid:9540a171-e40e-41c3-a30e-6e23621c869b/consent-individual_questions[2]
Nuredin Abdi	18-Apr-2019 07:02:00	13		male	yes			yes	yes		yes	2_school		yes	1_primary	1_public	yes	01_teacher		1_name_schisto 2_pzq 3_alb	yes			01_school	yes			01_school	01_all_together	yes	no	05_teacher		04_when_and_where	02_less_than_30_min													uuid:e1163bfe-d19b-437d-8fc5-b8375b5b4b05	uuid:e1163bfe-d19b-437d-8fc5-b8375b5b4b05/consent-individual_questions[1]
Birtukan Kedir	18-Apr-2019 07:31:00	9		female	yes			yes	yes		yes	2_school		yes	1_primary	1_public	yes	01_teacher		2_pzq	yes			01_school	no	11_unknown			07_unknown	no	yes	05_teacher		04_when_and_where	02_less_than_30_min													uuid:d9c59f54-d61a-471e-96fe-24a933c857f1	uuid:d9c59f54-d61a-471e-96fe-24a933c857f1/consent-individual_questions[1]
Murad Abdi	18-Apr-2019 07:45:00	10		male	yes			yes	yes		yes	2_school		yes	1_primary	1_public	yes	01_teacher		1_name_schisto 2_pzq 3_alb	yes			01_school	yes			01_school	01_all_together	no	yes	05_teacher		04_when_and_where	02_less_than_30_min													uuid:32e2aaf8-a5e5-443e-bd9a-c9d014413940	uuid:32e2aaf8-a5e5-443e-bd9a-c9d014413940/consent-individual_questions[1]
Alina Sultan	18-Apr-2019 07:58:00	9		female	yes			yes	yes		no			yes	1_primary	3_religious	no			5_none	no	15_absent_from_school			no	15_absent_from_school						09_NA		01_no_knowledge	06_unknown													uuid:3cb0eff6-cac8-4121-b02e-28257f1f7bb8	uuid:3cb0eff6-cac8-4121-b02e-28257f1f7bb8/consent-individual_questions[1]
Alsli Tofiq	18-Apr-2019 08:13:00	6		male	yes			yes	yes		yes	2_school		yes	1_primary	1_public	yes	01_teacher		1_name_schisto 2_pzq	yes			01_school	unknown				07_unknown	no	yes	05_teacher		04_when_and_where	02_less_than_30_min													uuid:cb48bbe2-2cf2-4b62-a862-16bbc4e599ad	uuid:cb48bbe2-2cf2-4b62-a862-16bbc4e599ad/consent-individual_questions[1]
Firinsa Maxani	18-Apr-2019 08:29:00	14		male	yes			yes	yes		yes	2_school		yes	1_primary	1_public	yes	01_teacher		2_pzq 3_alb	yes			01_school	yes			01_school	01_all_together	unknown	yes	05_teacher		04_when_and_where	02_less_than_30_min													uuid:b0dcb00f-37ae-49e4-8143-84d2ea4310c2	uuid:b0dcb00f-37ae-49e4-8143-84d2ea4310c2/consent-individual_questions[1]
Kenani Maxami	18-Apr-2019 08:30:00	7		male	yes			yes	yes		yes	2_school		yes	1_primary	1_public	yes	01_teacher		2_pzq 3_alb	yes			01_school	yes			01_school	01_all_together	no	yes	05_teacher		04_when_and_where	02_less_than_30_min													uuid:b0dcb00f-37ae-49e4-8143-84d2ea4310c2	uuid:b0dcb00f-37ae-49e4-8143-84d2ea4310c2/consent-individual_questions[2]
Sabontu Shabon	18-Apr-2019 08:40:00	6		female	yes			yes	yes		no			yes	1_primary	1_public	no			5_none	no	18_unaware			no	18_unaware						09_NA		01_no_knowledge	06_unknown													uuid:0567b39a-deff-4a87-b145-7ee6f7576f37	uuid:0567b39a-deff-4a87-b145-7ee6f7576f37/consent-individual_questions[1]
Abujabar Shabon	18-Apr-2019 08:41:00	10		male	yes			yes	yes		yes	2_school		yes	1_primary	1_public	yes	01_teacher		2_pzq 3_alb	yes			01_school	yes			01_school	01_all_together	unknown	yes	05_teacher		04_when_and_where	02_less_than_30_min													uuid:0567b39a-deff-4a87-b145-7ee6f7576f37	uuid:0567b39a-deff-4a87-b145-7ee6f7576f37/consent-individual_questions[2]
Asledin Ahmed	18-Apr-2019 08:51:00	10		male	yes			yes	yes		yes	2_school		yes	1_primary	1_public	yes	01_teacher		1_name_schisto 2_pzq 3_alb	yes			01_school	yes			01_school	01_all_together	yes	yes	05_teacher		04_when_and_where	02_less_than_30_min													uuid:5795282f-efc9-4295-88fa-bb7e502bbb10	uuid:5795282f-efc9-4295-88fa-bb7e502bbb10/consent-individual_questions[1]
Ahmedin Ahmed	18-Apr-2019 08:53:00	7		male	yes			yes	yes		yes	2_school		yes	1_primary	1_public	yes	01_teacher		1_name_schisto 2_pzq 3_alb	yes			01_school	yes			01_school	01_all_together	yes	yes	05_teacher		04_when_and_where	02_less_than_30_min													uuid:5795282f-efc9-4295-88fa-bb7e502bbb10	uuid:5795282f-efc9-4295-88fa-bb7e502bbb10/consent-individual_questions[2]
Nustaria Ahmed	18-Apr-2019 08:54:00	13		female	yes			yes	yes		yes	2_school		yes	1_primary	1_public	yes	01_teacher		1_name_schisto 2_pzq 3_alb	yes			01_school	yes			01_school	01_all_together	yes	yes	05_teacher		04_when_and_where	02_less_than_30_min													uuid:5795282f-efc9-4295-88fa-bb7e502bbb10	uuid:5795282f-efc9-4295-88fa-bb7e502bbb10/consent-individual_questions[3]
Nulha Ahmed	18-Apr-2019 08:56:00	12		male	yes			no	no																																							uuid:5795282f-efc9-4295-88fa-bb7e502bbb10	uuid:5795282f-efc9-4295-88fa-bb7e502bbb10/consent-individual_questions[4]
Abdalla Shafi	18-Apr-2019 09:07:00	10		male	yes			yes	yes		yes	2_school		yes	1_primary	1_public	yes	01_teacher		1_name_schisto 2_pzq 3_alb 4_dose_pole	yes			01_school	yes			01_school	01_all_together	yes	yes	05_teacher		04_when_and_where	02_less_than_30_min													uuid:22d30353-cc2c-4fe9-9880-c36c1bcfe14a	uuid:22d30353-cc2c-4fe9-9880-c36c1bcfe14a/consent-individual_questions[1]
Shamsedin Shafi	18-Apr-2019 09:08:00	7		male	yes			yes	yes		yes	2_school		yes	1_primary	1_public	yes	01_teacher		1_name_schisto 2_pzq 3_alb 4_dose_pole	yes			01_school	yes			01_school	01_all_together	unknown	yes	05_teacher		04_when_and_where	02_less_than_30_min													uuid:22d30353-cc2c-4fe9-9880-c36c1bcfe14a	uuid:22d30353-cc2c-4fe9-9880-c36c1bcfe14a/consent-individual_questions[2]
Hule Abdi	18-Apr-2019 09:18:00	13		female	no	03_other	Went to other place																																									uuid:cbfe21a8-9eb0-4bc2-8f2b-8602d6af2409	uuid:cbfe21a8-9eb0-4bc2-8f2b-8602d6af2409/consent-individual_questions[1]
Sabontu Abdi	18-Apr-2019 09:19:00	9		female	yes			yes	yes		yes	2_school		yes	1_primary	1_public	yes	01_teacher		1_name_schisto 2_pzq 3_alb 4_dose_pole	yes			01_school	yes			01_school	01_all_together	yes	yes	05_teacher		04_when_and_where	02_less_than_30_min													uuid:cbfe21a8-9eb0-4bc2-8f2b-8602d6af2409	uuid:cbfe21a8-9eb0-4bc2-8f2b-8602d6af2409/consent-individual_questions[2]
Bilbisia Abdi	18-Apr-2019 09:20:00	6		female	yes			yes	yes		yes	2_school		yes	1_primary	1_public	yes	01_teacher		1_name_schisto 2_pzq 3_alb 4_dose_pole	yes			01_school	yes			01_school	01_all_together	no	yes	05_teacher		03_where	02_less_than_30_min													uuid:cbfe21a8-9eb0-4bc2-8f2b-8602d6af2409	uuid:cbfe21a8-9eb0-4bc2-8f2b-8602d6af2409/consent-individual_questions[3]
Fasia Yasin	19-Apr-2019 12:08:00	12		female	yes			yes	yes		yes	2_school		yes	1_primary	1_public	yes	01_teacher		1_name_schisto 2_pzq 3_alb	yes			01_school	yes			01_school	01_all_together	yes	yes	05_teacher		04_when_and_where	03_30_to_60_min													uuid:15997f2b-1254-45bf-b86d-ec7500793e6e	uuid:15997f2b-1254-45bf-b86d-ec7500793e6e/consent-individual_questions[1]
Sifan Ahmed	19-Apr-2019 12:20:00	7		female	yes			yes	yes		no			no			no			5_none	no	18_unaware			no	18_unaware						09_NA		01_no_knowledge	06_unknown													uuid:953f57be-241e-4be0-8f7c-38eb12d87c59	uuid:953f57be-241e-4be0-8f7c-38eb12d87c59/consent-individual_questions[1]
Bilise	19-Apr-2019 12:35:00	8		male	yes			yes	yes		yes	2_school		yes	1_primary	1_public	yes	01_teacher		1_name_schisto 2_pzq 3_alb 4_dose_pole	yes			01_school	yes			01_school	01_all_together	unknown	yes	05_teacher		04_when_and_where	02_less_than_30_min													uuid:6695400b-59ca-4175-b003-94ecdfac43c9	uuid:6695400b-59ca-4175-b003-94ecdfac43c9/consent-individual_questions[1]
Hamza	19-Apr-2019 12:36:00	13		male	yes			yes	yes		yes	2_school		yes	1_primary	1_public	yes	01_teacher		1_name_schisto 2_pzq 3_alb 4_dose_pole	yes			01_school	yes			01_school	01_all_together	yes	yes	05_teacher		04_when_and_where	02_less_than_30_min													uuid:6695400b-59ca-4175-b003-94ecdfac43c9	uuid:6695400b-59ca-4175-b003-94ecdfac43c9/consent-individual_questions[2]
Alamuddin	19-Apr-2019 12:37:00	11		male	yes			yes	yes		yes	2_school		yes	1_primary	1_public	yes	01_teacher		1_name_schisto 2_pzq 3_alb 4_dose_pole	yes			01_school	yes			01_school	01_all_together	yes	yes	05_teacher		04_when_and_where	03_30_to_60_min													uuid:6695400b-59ca-4175-b003-94ecdfac43c9	uuid:6695400b-59ca-4175-b003-94ecdfac43c9/consent-individual_questions[3]
Anane Seifu	19-Apr-2019 12:45:00	7		female	yes			yes	yes		yes	2_school		yes	1_primary	1_public	yes	01_teacher		1_name_schisto 2_pzq 3_alb 4_dose_pole	yes			01_school	yes			01_school	01_all_together	yes	yes	05_teacher		04_when_and_where	02_less_than_30_min													uuid:3dc46c56-6ce6-4b95-8449-37d69102f888	uuid:3dc46c56-6ce6-4b95-8449-37d69102f888/consent-individual_questions[1]
Tibri Kedir	19-Apr-2019 12:58:00	10		female	yes			yes	yes		yes	2_school		yes	1_primary	1_public	yes	01_teacher		1_name_schisto 2_pzq 3_alb 4_dose_pole	yes			01_school	yes			01_school	01_all_together	yes	yes	05_teacher		04_when_and_where	02_less_than_30_min													uuid:3718c809-07dc-48c8-a7f1-ac4a9c98cef0	uuid:3718c809-07dc-48c8-a7f1-ac4a9c98cef0/consent-individual_questions[1]
Mohamed Kedir	19-Apr-2019 12:59:00	5		male	no	02_refused																																										uuid:3718c809-07dc-48c8-a7f1-ac4a9c98cef0	uuid:3718c809-07dc-48c8-a7f1-ac4a9c98cef0/consent-individual_questions[2]
Keria Siraj	19-Apr-2019 13:11:00	6		female	yes			yes	yes		yes	2_school		yes	1_primary	1_public	yes	01_teacher		2_pzq 3_alb	yes			01_school	yes			01_school	01_all_together	unknown	yes	05_teacher		04_when_and_where	02_less_than_30_min													uuid:1a95249b-0cfd-47f6-8e68-8c4a3bd90edc	uuid:1a95249b-0cfd-47f6-8e68-8c4a3bd90edc/consent-individual_questions[1]
Anas Siraj	19-Apr-2019 13:13:00	13		male	yes			yes	yes		yes	2_school		yes	1_primary	1_public	yes	01_teacher		2_pzq 3_alb	yes			01_school	yes			01_school	01_all_together	unknown	yes	05_teacher		04_when_and_where	02_less_than_30_min													uuid:1a95249b-0cfd-47f6-8e68-8c4a3bd90edc	uuid:1a95249b-0cfd-47f6-8e68-8c4a3bd90edc/consent-individual_questions[2]
Balika Abdi	19-Apr-2019 13:22:00	11		female	yes			yes	yes		yes	2_school		yes	2_secondary	1_public	yes	01_teacher		1_name_schisto 2_pzq 3_alb 4_dose_pole	yes			01_school	yes			01_school	01_all_together	yes	yes	05_teacher		04_when_and_where	02_less_than_30_min													uuid:fdb9b356-0b96-4cf2-ad19-aa8ea5158050	uuid:fdb9b356-0b96-4cf2-ad19-aa8ea5158050/consent-individual_questions[1]
Abone Abdi	19-Apr-2019 13:23:00	8		female	yes			yes	yes		yes	2_school		yes	1_primary	1_public	yes	01_teacher		1_name_schisto 2_pzq 3_alb 4_dose_pole	yes			01_school	yes			01_school	01_all_together	yes	yes	05_teacher		04_when_and_where	02_less_than_30_min													uuid:fdb9b356-0b96-4cf2-ad19-aa8ea5158050	uuid:fdb9b356-0b96-4cf2-ad19-aa8ea5158050/consent-individual_questions[2]
Asne Dawid	19-Apr-2019 13:30:00	13		female	yes			yes	yes		yes	2_school		yes	1_primary	1_public	yes	01_teacher		1_name_schisto 2_pzq 3_alb 4_dose_pole	yes			01_school	yes			01_school	01_all_together	yes	yes	05_teacher		04_when_and_where	02_less_than_30_min													uuid:eda1b350-5aea-403e-b640-0e0d06bdf0a5	uuid:eda1b350-5aea-403e-b640-0e0d06bdf0a5/consent-individual_questions[1]
Asne Samad	19-Apr-2019 13:45:00	14		male	yes			yes	yes		no			no			no			5_none	no	18_unaware			no	18_unaware						09_NA		01_no_knowledge	06_unknown													uuid:5b4fcf6b-5d57-4aa9-9c3f-aaaf03494286	uuid:5b4fcf6b-5d57-4aa9-9c3f-aaaf03494286/consent-individual_questions[1]
Fami Samad	19-Apr-2019 13:46:00	12		male	yes			yes	yes		yes	2_school		yes	1_primary	1_public	yes	01_teacher		1_name_schisto 2_pzq 3_alb 4_dose_pole	yes			01_school	yes			01_school	01_all_together	yes	yes	05_teacher		04_when_and_where	02_less_than_30_min													uuid:5b4fcf6b-5d57-4aa9-9c3f-aaaf03494286	uuid:5b4fcf6b-5d57-4aa9-9c3f-aaaf03494286/consent-individual_questions[2]
Rani Samad	19-Apr-2019 13:48:00	9		female	yes			yes	yes		yes	2_school		yes	1_primary	1_public	yes	01_teacher		1_name_schisto 2_pzq 3_alb 4_dose_pole	yes			01_school	yes			01_school	01_all_together	yes	yes	05_teacher		04_when_and_where	02_less_than_30_min													uuid:5b4fcf6b-5d57-4aa9-9c3f-aaaf03494286	uuid:5b4fcf6b-5d57-4aa9-9c3f-aaaf03494286/consent-individual_questions[3]
Baritu Samad	19-Apr-2019 13:49:00	7		female	yes			yes	yes		no			no			no			5_none	no	18_unaware			no	18_unaware						09_NA		01_no_knowledge	06_unknown													uuid:5b4fcf6b-5d57-4aa9-9c3f-aaaf03494286	uuid:5b4fcf6b-5d57-4aa9-9c3f-aaaf03494286/consent-individual_questions[4]
Hangatu Tanedin	19-Apr-2019 13:57:00	10		female	yes			yes	yes		yes	2_school		yes	1_primary	1_public	yes	01_teacher		1_name_schisto 2_pzq 3_alb 4_dose_pole	yes			01_school	yes			01_school	01_all_together	yes	yes	05_teacher		04_when_and_where	02_less_than_30_min													uuid:58ba33a6-49e4-486a-bad4-c5b777ed78c4	uuid:58ba33a6-49e4-486a-bad4-c5b777ed78c4/consent-individual_questions[1]
Kedir	19-Apr-2019 13:58:00	8		male	yes			yes	yes		no			no			no			5_none	no	18_unaware			no	18_unaware						09_NA		01_no_knowledge	06_unknown													uuid:58ba33a6-49e4-486a-bad4-c5b777ed78c4	uuid:58ba33a6-49e4-486a-bad4-c5b777ed78c4/consent-individual_questions[2]
Hajira Mohamed	19-Apr-2019 14:09:00	12		female	yes			yes	yes		yes	2_school		yes	1_primary	1_public	yes	01_teacher		1_name_schisto 2_pzq 3_alb 4_dose_pole	yes			01_school	yes			01_school	01_all_together	yes	yes	05_teacher		04_when_and_where	02_less_than_30_min													uuid:5322da42-fbd9-4fb0-9514-0ead842298e1	uuid:5322da42-fbd9-4fb0-9514-0ead842298e1/consent-individual_questions[1]
Bahari Mohammad	19-Apr-2019 14:10:00	10		male	yes			yes	yes		yes	2_school		yes	1_primary	1_public	yes	01_teacher		1_name_schisto 2_pzq 3_alb 4_dose_pole	yes			01_school	yes			01_school	01_all_together	yes	yes	05_teacher		04_when_and_where	02_less_than_30_min													uuid:5322da42-fbd9-4fb0-9514-0ead842298e1	uuid:5322da42-fbd9-4fb0-9514-0ead842298e1/consent-individual_questions[2]
Hussena Mohammad	19-Apr-2019 14:11:00	8		male	yes			yes	yes		yes	2_school		yes	1_primary	1_public	yes	01_teacher		1_name_schisto 2_pzq 3_alb 4_dose_pole	yes			01_school	yes			01_school	01_all_together	yes	yes	05_teacher		04_when_and_where	02_less_than_30_min													uuid:5322da42-fbd9-4fb0-9514-0ead842298e1	uuid:5322da42-fbd9-4fb0-9514-0ead842298e1/consent-individual_questions[3]
Hussene Mohammad	19-Apr-2019 14:13:00	11		male	yes			yes	yes		yes	2_school		yes	1_primary	1_public	yes	01_teacher		1_name_schisto 2_pzq 3_alb 4_dose_pole	yes			01_school	yes			01_school	01_all_together	yes	yes	05_teacher		04_when_and_where	02_less_than_30_min													uuid:5322da42-fbd9-4fb0-9514-0ead842298e1	uuid:5322da42-fbd9-4fb0-9514-0ead842298e1/consent-individual_questions[4]
Bahar Mohammad	19-Apr-2019 14:14:00	13		male	no	01_absent																																										uuid:5322da42-fbd9-4fb0-9514-0ead842298e1	uuid:5322da42-fbd9-4fb0-9514-0ead842298e1/consent-individual_questions[5]
Chala Abdulaziz	19-Apr-2019 14:35:00	6		male	yes			yes	yes		yes	2_school		yes	1_primary	1_public	yes	01_teacher		1_name_schisto 2_pzq 3_alb 4_dose_pole	yes			01_school	yes			01_school	01_all_together	yes	yes	05_teacher		04_when_and_where	02_less_than_30_min													uuid:73da1fc1-cd51-4f29-bf61-d10ac9610579	uuid:73da1fc1-cd51-4f29-bf61-d10ac9610579/consent-individual_questions[1]
Derartu Abdulaziz	19-Apr-2019 14:36:00	7		female	yes			yes	yes		no			no			no			5_none	no	16_non_attending			no	16_non_attending						09_NA		01_no_knowledge	06_unknown													uuid:73da1fc1-cd51-4f29-bf61-d10ac9610579	uuid:73da1fc1-cd51-4f29-bf61-d10ac9610579/consent-individual_questions[2]
Fami Mahamod	19-Apr-2019 14:41:00	8		male	yes			yes	yes		yes	1_home		yes	1_primary	1_public	yes	04_health_professional		1_name_schisto 2_pzq 3_alb	yes			02_home	yes			02_home	01_all_together	yes	yes	03_Mother		01_no_knowledge	06_unknown													uuid:018237b4-5dde-456f-98b9-a66bb50d9af2	uuid:018237b4-5dde-456f-98b9-a66bb50d9af2/consent-individual_questions[1]
Tamina Mohammad	19-Apr-2019 14:43:00	10		female	yes			yes	yes		no			no			no			5_none	no	16_non_attending			no	16_non_attending						09_NA		01_no_knowledge	06_unknown													uuid:018237b4-5dde-456f-98b9-a66bb50d9af2	uuid:018237b4-5dde-456f-98b9-a66bb50d9af2/consent-individual_questions[2]
Hamza Mohammad	19-Apr-2019 14:50:00	7		male	yes			yes	yes		yes	2_school		yes	1_primary	1_public	yes	01_teacher		1_name_schisto 2_pzq 3_alb 4_dose_pole	yes			01_school	yes			01_school	01_all_together	yes	yes	05_teacher		04_when_and_where	02_less_than_30_min													uuid:cea91a93-f96a-4d8d-a8a2-673f490ca116	uuid:cea91a93-f96a-4d8d-a8a2-673f490ca116/consent-individual_questions[1]
Andina Mohammad	19-Apr-2019 14:51:00	9		male	yes			yes	yes		yes	2_school		yes	1_primary	1_public	yes	01_teacher		1_name_schisto 2_pzq 3_alb 4_dose_pole	yes			01_school	yes			01_school	01_all_together	yes	yes	05_teacher		04_when_and_where	02_less_than_30_min													uuid:cea91a93-f96a-4d8d-a8a2-673f490ca116	uuid:cea91a93-f96a-4d8d-a8a2-673f490ca116/consent-individual_questions[2]
Hussana Mohamed	19-Apr-2019 14:57:00	10		male	yes			yes	yes		no			no			yes	01_teacher		5_none	no	16_non_attending			no	16_non_attending						10_other	Did not take	04_when_and_where	02_less_than_30_min													uuid:f1573697-a44f-4341-b075-9f5b24935d4e	uuid:f1573697-a44f-4341-b075-9f5b24935d4e/consent-individual_questions[1]
Amnur Aliyi	18-Apr-2019 09:33:00	10		male	yes			yes	yes		yes	2_school		yes	1_primary	1_public	yes	01_teacher		1_name_schisto 2_pzq 3_alb 4_dose_pole	yes			01_school	yes			01_school	01_all_together	yes	yes	05_teacher		04_when_and_where	02_less_than_30_min													uuid:df4907b7-9564-468b-bc44-6eede0d6d6bc	uuid:df4907b7-9564-468b-bc44-6eede0d6d6bc/consent-individual_questions[1]
Ansha Abdela	18-Apr-2019 09:43:00	14		female	yes			yes	yes		yes	2_school		yes	1_primary	1_public	yes	01_teacher		1_name_schisto 2_pzq 3_alb	yes			01_school	yes			01_school	01_all_together	yes	yes	05_teacher		04_when_and_where	02_less_than_30_min													uuid:bef6483d-7f8d-49ff-8187-08dbd96ed51b	uuid:bef6483d-7f8d-49ff-8187-08dbd96ed51b/consent-individual_questions[1]
Birtukan Abdela	18-Apr-2019 09:51:00	13		female	yes			yes	yes		yes	2_school		yes	2_secondary	1_public	yes	01_teacher		1_name_schisto 2_pzq 3_alb 4_dose_pole	yes			01_school	yes			01_school	01_all_together	yes	yes	05_teacher		04_when_and_where	02_less_than_30_min													uuid:319175a8-935c-47fc-a10e-dfe01836b4d7	uuid:319175a8-935c-47fc-a10e-dfe01836b4d7/consent-individual_questions[1]
Fabdushe Abdela	18-Apr-2019 09:53:00	9		male	yes			yes	yes		yes	2_school		yes	1_primary	1_public	yes	01_teacher		2_pzq 3_alb	yes			01_school	yes			01_school	01_all_together	unknown	yes	05_teacher		04_when_and_where	02_less_than_30_min													uuid:319175a8-935c-47fc-a10e-dfe01836b4d7	uuid:319175a8-935c-47fc-a10e-dfe01836b4d7/consent-individual_questions[2]
Abdi Aliyi	18-Apr-2019 10:05:00	13		male	yes			yes	yes		no			no			no			5_none	no	18_unaware			no	18_unaware						09_NA		01_no_knowledge	06_unknown													uuid:78253d12-5fd4-4c5e-ad97-5e39a2e4c050	uuid:78253d12-5fd4-4c5e-ad97-5e39a2e4c050/consent-individual_questions[1]
Chala Hamza	18-Apr-2019 10:19:00	14		male	yes			yes	yes		no			yes	1_primary	1_public	yes	01_teacher		1_name_schisto 2_pzq 3_alb 4_dose_pole	no	22_not_eaten			no	22_not_eaten						10_other	Did not take	04_when_and_where	02_less_than_30_min													uuid:b6680fb0-c875-48aa-86b5-911a98851141	uuid:b6680fb0-c875-48aa-86b5-911a98851141/consent-individual_questions[1]
Hikima Hamza	18-Apr-2019 10:21:00	8		female	yes			yes	yes		no			yes	1_primary	1_public	yes	01_teacher		1_name_schisto 2_pzq 3_alb	no	10_rumours			no	10_rumours						10_other	Did not take	04_when_and_where	02_less_than_30_min													uuid:b6680fb0-c875-48aa-86b5-911a98851141	uuid:b6680fb0-c875-48aa-86b5-911a98851141/consent-individual_questions[2]
Angasa Mohamed	19-Apr-2019 08:33:00	14		male	yes			yes	yes		yes	2_school		yes	2_secondary	1_public	yes	01_teacher		1_name_schisto 2_pzq 3_alb 4_dose_pole	yes			01_school	yes			01_school	01_all_together	yes	yes	05_teacher		04_when_and_where	02_less_than_30_min													uuid:a1fc0a00-0343-435d-89e6-c1b20924da5b	uuid:a1fc0a00-0343-435d-89e6-c1b20924da5b/consent-individual_questions[1]
Abduraham Mohamed	19-Apr-2019 08:35:00	10		male	yes			yes	yes		yes	2_school		yes	1_primary	1_public	yes	01_teacher		1_name_schisto 2_pzq 3_alb 4_dose_pole	yes			01_school	yes			01_school	01_all_together	unknown	yes	05_teacher		04_when_and_where	02_less_than_30_min													uuid:a1fc0a00-0343-435d-89e6-c1b20924da5b	uuid:a1fc0a00-0343-435d-89e6-c1b20924da5b/consent-individual_questions[2]
Badasa Abdela	19-Apr-2019 08:42:00	10		male	yes			yes	yes		no			no			no			5_none	no	18_unaware			no	18_unaware						09_NA		01_no_knowledge	06_unknown													uuid:5e155d28-bd5a-4ff8-b88f-07177f030c2c	uuid:5e155d28-bd5a-4ff8-b88f-07177f030c2c/consent-individual_questions[1]
Hangatu Mume	19-Apr-2019 08:50:00	14		female	yes			yes	yes		no			yes	2_secondary	1_public	no			5_none	no	18_unaware			no	18_unaware						09_NA		01_no_knowledge	06_unknown													uuid:8a7d0ef5-35c3-41de-b0de-0c9e193de56b	uuid:8a7d0ef5-35c3-41de-b0de-0c9e193de56b/consent-individual_questions[1]
Magartu Mume	19-Apr-2019 08:52:00	13		female	yes			yes	yes		no			yes	1_primary	1_public	no			5_none	no	18_unaware			no	18_unaware						09_NA		01_no_knowledge	06_unknown													uuid:8a7d0ef5-35c3-41de-b0de-0c9e193de56b	uuid:8a7d0ef5-35c3-41de-b0de-0c9e193de56b/consent-individual_questions[2]
Tigiria Mume	19-Apr-2019 08:53:00	10		female	yes			yes	yes		no			no			no			5_none	no	18_unaware			no	18_unaware						09_NA		01_no_knowledge	06_unknown													uuid:8a7d0ef5-35c3-41de-b0de-0c9e193de56b	uuid:8a7d0ef5-35c3-41de-b0de-0c9e193de56b/consent-individual_questions[3]
Afandi Michael	19-Apr-2019 09:03:00	12		male	yes			yes	yes		yes	2_school		yes	1_primary	1_public	yes	01_teacher		1_name_schisto 2_pzq 3_alb 4_dose_pole	yes			01_school	yes			01_school	01_all_together	no	yes	05_teacher		04_when_and_where	02_less_than_30_min													uuid:294720a1-71da-4d03-bf5a-8d5a60ed2496	uuid:294720a1-71da-4d03-bf5a-8d5a60ed2496/consent-individual_questions[1]
Fatia Michael	19-Apr-2019 09:04:00	14		female	yes			yes	yes		yes	2_school		yes	1_primary	1_public	yes	01_teacher		1_name_schisto 2_pzq 3_alb 4_dose_pole	yes			01_school	yes			01_school	01_all_together	unknown	yes	05_teacher		04_when_and_where	02_less_than_30_min													uuid:294720a1-71da-4d03-bf5a-8d5a60ed2496	uuid:294720a1-71da-4d03-bf5a-8d5a60ed2496/consent-individual_questions[2]
Lelisea Abdi	19-Apr-2019 09:09:00	10		male	yes			yes	yes		no			yes	1_primary	1_public	no			5_none	no	18_unaware			no	18_unaware						09_NA		01_no_knowledge	06_unknown													uuid:6f82acce-d33e-4392-a041-c040b3cfe655	uuid:6f82acce-d33e-4392-a041-c040b3cfe655/consent-individual_questions[1]
Bilal Kalifa	19-Apr-2019 09:19:00	14		male	yes			yes	yes		yes	2_school		yes	1_primary	1_public	yes	01_teacher		1_name_schisto 2_pzq 3_alb 4_dose_pole	yes			01_school	yes			01_school	01_all_together	yes	yes	05_teacher		04_when_and_where	02_less_than_30_min													uuid:106ba815-4859-4235-bee2-9681bb9f05ca	uuid:106ba815-4859-4235-bee2-9681bb9f05ca/consent-individual_questions[1]
Faraqo Kalifa	19-Apr-2019 09:21:00	8		male	yes			yes	yes		yes	2_school		yes	1_primary	1_public	yes	01_teacher		1_name_schisto 2_pzq 3_alb 4_dose_pole	yes			01_school	yes			01_school	01_all_together	yes	yes	05_teacher		04_when_and_where	02_less_than_30_min													uuid:106ba815-4859-4235-bee2-9681bb9f05ca	uuid:106ba815-4859-4235-bee2-9681bb9f05ca/consent-individual_questions[2]
Mohamed Sabur	19-Apr-2019 09:32:00	13		male	yes			yes	yes		yes	2_school		yes	1_primary	1_public	yes	01_teacher		1_name_schisto 2_pzq 3_alb 4_dose_pole	yes			01_school	yes			01_school	01_all_together	no	yes	05_teacher		04_when_and_where	02_less_than_30_min													uuid:222c21c7-2a81-4f96-a7f7-914f3a9af9a5	uuid:222c21c7-2a81-4f96-a7f7-914f3a9af9a5/consent-individual_questions[1]
Bekame Sabur	19-Apr-2019 09:35:00	6		male	yes			yes	yes		no			no			no			5_none	no	18_unaware			no	18_unaware						09_NA		01_no_knowledge	06_unknown													uuid:222c21c7-2a81-4f96-a7f7-914f3a9af9a5	uuid:222c21c7-2a81-4f96-a7f7-914f3a9af9a5/consent-individual_questions[2]
Tofiqu Sufi	19-Apr-2019 08:48:00	8		male	yes			yes	yes		yes	2_school		yes	1_primary	1_public	yes	01_teacher		1_name_schisto 2_pzq 3_alb 4_dose_pole	yes			01_school	yes			01_school	01_all_together	yes	yes	05_teacher		04_when_and_where	02_less_than_30_min													uuid:e91e5dbc-bf18-47a7-bcf2-d13dcb04961b	uuid:e91e5dbc-bf18-47a7-bcf2-d13dcb04961b/consent-individual_questions[1]
Mustaria Sufi	19-Apr-2019 09:50:00	13		female	yes			yes	yes		no			no			no			5_none	no	18_unaware			no	18_unaware						09_NA		01_no_knowledge	06_unknown													uuid:e91e5dbc-bf18-47a7-bcf2-d13dcb04961b	uuid:e91e5dbc-bf18-47a7-bcf2-d13dcb04961b/consent-individual_questions[2]
Hasna Hassen	19-Apr-2019 09:58:00	11		female	yes			yes	yes		yes	2_school		yes	1_primary	1_public	yes	01_teacher		1_name_schisto 2_pzq 3_alb 4_dose_pole	yes			01_school	yes			01_school	01_all_together	yes	yes	05_teacher		04_when_and_where	02_less_than_30_min													uuid:4d0bc216-cdbd-4f40-a61d-e2817ab9c966	uuid:4d0bc216-cdbd-4f40-a61d-e2817ab9c966/consent-individual_questions[1]
Inan Hassen	19-Apr-2019 09:59:00	5		female	yes			yes	yes		no			yes	1_primary	1_public	no			5_none	no	18_unaware			no	18_unaware						09_NA		01_no_knowledge	06_unknown													uuid:4d0bc216-cdbd-4f40-a61d-e2817ab9c966	uuid:4d0bc216-cdbd-4f40-a61d-e2817ab9c966/consent-individual_questions[2]
Fandishe Hassen	19-Apr-2019 10:01:00	10		male	yes			yes	yes		yes	2_school		yes	1_primary	1_public	yes	01_teacher		1_name_schisto 2_pzq 3_alb 4_dose_pole	yes			01_school	yes			01_school	01_all_together	yes	yes	05_teacher		04_when_and_where	02_less_than_30_min													uuid:4d0bc216-cdbd-4f40-a61d-e2817ab9c966	uuid:4d0bc216-cdbd-4f40-a61d-e2817ab9c966/consent-individual_questions[3]
Ayantu Sultan	19-Apr-2019 10:07:00	10		female	yes			yes	yes		yes	2_school		yes	1_primary	1_public	yes	01_teacher		1_name_schisto 2_pzq 3_alb 4_dose_pole	yes			01_school	yes			01_school	01_all_together	yes	yes	05_teacher		04_when_and_where	02_less_than_30_min													uuid:099b6b08-de3a-48b0-a108-3bc18aafc49d	uuid:099b6b08-de3a-48b0-a108-3bc18aafc49d/consent-individual_questions[1]
Furmanti Siltan	19-Apr-2019 10:08:00	13		male	yes			yes	yes		yes	2_school		yes	1_primary	1_public	yes	01_teacher		1_name_schisto 2_pzq 3_alb 4_dose_pole	yes			01_school	yes			01_school	01_all_together	yes	yes	05_teacher		04_when_and_where	02_less_than_30_min													uuid:099b6b08-de3a-48b0-a108-3bc18aafc49d	uuid:099b6b08-de3a-48b0-a108-3bc18aafc49d/consent-individual_questions[2]
Badatu Mohamed	19-Apr-2019 10:17:00	8		female	yes			yes	yes		yes	2_school		yes	1_primary	1_public	yes	01_teacher		1_name_schisto 2_pzq 3_alb 4_dose_pole	yes			01_school	yes			01_school	01_all_together	no	yes	05_teacher		04_when_and_where	02_less_than_30_min													uuid:6aae190d-8cac-4d93-b566-7ed551574ab5	uuid:6aae190d-8cac-4d93-b566-7ed551574ab5/consent-individual_questions[1]
Obsa Mohamed	19-Apr-2019 10:18:00	14		male	no	02_refused																																										uuid:6aae190d-8cac-4d93-b566-7ed551574ab5	uuid:6aae190d-8cac-4d93-b566-7ed551574ab5/consent-individual_questions[2]
Badasa Mohamed	19-Apr-2019 10:18:00	10		male	no	02_refused																																										uuid:6aae190d-8cac-4d93-b566-7ed551574ab5	uuid:6aae190d-8cac-4d93-b566-7ed551574ab5/consent-individual_questions[3]
Dechase Nasir	19-Apr-2019 10:30:00	14		male	yes			yes	yes		yes	2_school		yes	1_primary	1_public	yes	01_teacher		1_name_schisto 2_pzq 3_alb 4_dose_pole	yes			01_school	yes			01_school	01_all_together	yes	yes	05_teacher		04_when_and_where	02_less_than_30_min													uuid:cfe644e4-3e4b-4df6-82ac-0ec52279e328	uuid:cfe644e4-3e4b-4df6-82ac-0ec52279e328/consent-individual_questions[1]
Lali Nasir	19-Apr-2019 10:31:00	10		female	yes			yes	yes		yes	2_school		yes	1_primary	1_public	yes	01_teacher		1_name_schisto 2_pzq 3_alb 4_dose_pole	yes			01_school	yes			01_school	01_all_together	yes	yes	05_teacher		04_when_and_where	02_less_than_30_min													uuid:cfe644e4-3e4b-4df6-82ac-0ec52279e328	uuid:cfe644e4-3e4b-4df6-82ac-0ec52279e328/consent-individual_questions[2]
Miske Nasir	19-Apr-2019 10:32:00	9		female	yes			yes	yes		yes	2_school		yes	1_primary	1_public	yes	01_teacher		1_name_schisto 2_pzq 3_alb 4_dose_pole	yes			01_school	yes			01_school	01_all_together	yes	yes	05_teacher		04_when_and_where	02_less_than_30_min													uuid:cfe644e4-3e4b-4df6-82ac-0ec52279e328	uuid:cfe644e4-3e4b-4df6-82ac-0ec52279e328/consent-individual_questions[3]
Anas Ahmed	19-Apr-2019 10:39:00	14		male	yes			yes	yes		yes	2_school		yes	1_primary	1_public	yes	01_teacher		1_name_schisto 2_pzq 3_alb 4_dose_pole	yes			01_school	yes			01_school	01_all_together	yes	yes	05_teacher		04_when_and_where	02_less_than_30_min													uuid:7d8b5e7e-09c9-4f35-afd1-37664e56431d	uuid:7d8b5e7e-09c9-4f35-afd1-37664e56431d/consent-individual_questions[1]
Farida Ahmed	19-Apr-2019 10:39:00	10		male	yes			yes	yes		yes	1_home		yes	1_primary	1_public	yes	01_teacher		1_name_schisto 2_pzq 3_alb	yes			01_school	yes			01_school	01_all_together	yes	yes	05_teacher		04_when_and_where	02_less_than_30_min													uuid:7d8b5e7e-09c9-4f35-afd1-37664e56431d	uuid:7d8b5e7e-09c9-4f35-afd1-37664e56431d/consent-individual_questions[2]
Jafar Ahmed	19-Apr-2019 10:41:00	8		male	yes			yes	yes		yes	2_school		yes	1_primary	1_public	yes	01_teacher		1_name_schisto 2_pzq 3_alb 4_dose_pole	yes			01_school	yes			01_school	01_all_together	yes	yes	05_teacher		04_when_and_where	02_less_than_30_min													uuid:7d8b5e7e-09c9-4f35-afd1-37664e56431d	uuid:7d8b5e7e-09c9-4f35-afd1-37664e56431d/consent-individual_questions[3]
Magarsa Ahmed	19-Apr-2019 10:47:00	14		male	yes			yes	yes		yes	2_school		yes	2_secondary	1_public	yes	01_teacher		1_name_schisto 2_pzq 3_alb 4_dose_pole	yes			01_school	yes			01_school	01_all_together	yes	yes	05_teacher		04_when_and_where	02_less_than_30_min													uuid:29caeeb2-76bc-46d7-9165-106e3e0518fa	uuid:29caeeb2-76bc-46d7-9165-106e3e0518fa/consent-individual_questions[1]
Yohannes Desalegn	16-Apr-2019 12:44:00	14		male	yes			yes	yes		yes	2_school		yes	1_primary	1_public	yes	01_teacher		4_dose_pole	yes			01_school	no	12_drugs_ran_out			01_all_together	yes	yes	01_me		04_when_and_where	01_zero													uuid:c686cff3-78d9-4a12-8b67-7e647d08ebf1	uuid:c686cff3-78d9-4a12-8b67-7e647d08ebf1/consent-individual_questions[1]
Mihiretab desalegn	16-Apr-2019 12:45:00	8		male	yes			yes	yes		yes	2_school		yes	1_primary	1_public	yes	01_teacher		4_dose_pole	yes			01_school	yes			01_school	01_all_together	no	yes	02_Father		04_when_and_where	01_zero													uuid:c686cff3-78d9-4a12-8b67-7e647d08ebf1	uuid:c686cff3-78d9-4a12-8b67-7e647d08ebf1/consent-individual_questions[2]
Biruk belachew	16-Apr-2019 13:16:00	11		male	yes			yes	yes		no			no			no			5_none	no	11_unknown			no	11_unknown						09_NA		01_no_knowledge	06_unknown													uuid:05dcf492-b1ec-4da9-ad99-9caa7a4e0755	uuid:05dcf492-b1ec-4da9-ad99-9caa7a4e0755/consent-individual_questions[1]
Yigrem abate	16-Apr-2019 13:26:00	8		male	yes			yes	yes		yes	2_school		yes	1_primary	1_public	yes	01_teacher		4_dose_pole	yes			01_school	no	12_drugs_ran_out			01_all_together	yes	yes	02_Father		03_where	01_zero													uuid:e1372911-1cb8-4922-b406-ca32968bdfb7	uuid:e1372911-1cb8-4922-b406-ca32968bdfb7/consent-individual_questions[1]
Dibora abate	16-Apr-2019 13:31:00	10		female	yes			yes	yes		yes	2_school		yes	1_primary	1_public	yes	01_teacher		4_dose_pole	yes			01_school	no	12_drugs_ran_out			01_all_together	yes	yes	02_Father		03_where	01_zero													uuid:e1372911-1cb8-4922-b406-ca32968bdfb7	uuid:e1372911-1cb8-4922-b406-ca32968bdfb7/consent-individual_questions[2]
Yeshi Abate	16-Apr-2019 13:32:00	7		female	yes			yes	yes		yes	2_school		yes	1_primary	1_public	yes	01_teacher		4_dose_pole	yes			01_school	no	12_drugs_ran_out			01_all_together	yes	yes	02_Father		03_where	01_zero													uuid:e1372911-1cb8-4922-b406-ca32968bdfb7	uuid:e1372911-1cb8-4922-b406-ca32968bdfb7/consent-individual_questions[3]
Selamawit adugna	16-Apr-2019 13:33:00	12		female	yes			yes	yes		yes	2_school		yes	1_primary	1_public	yes	01_teacher		2_pzq	yes			01_school	no	12_drugs_ran_out			01_all_together	yes	yes	02_Father		04_when_and_where	01_zero													uuid:e1372911-1cb8-4922-b406-ca32968bdfb7	uuid:e1372911-1cb8-4922-b406-ca32968bdfb7/consent-individual_questions[4]
Betelhem Tamiru	16-Apr-2019 13:45:00	14		female	yes			yes	yes		yes	2_school		yes	1_primary	1_public	yes	01_teacher		2_pzq	yes			01_school	no	12_drugs_ran_out			01_all_together	yes	yes	02_Father		04_when_and_where	01_zero													uuid:7cdb22d2-3161-4fbd-b475-45f2d92773d0	uuid:7cdb22d2-3161-4fbd-b475-45f2d92773d0/consent-individual_questions[1]
Yihun Tamiru	16-Apr-2019 13:45:00	10		male	yes			yes	yes		yes	2_school		yes	1_primary	1_public	no			5_none	no	15_absent_from_school			no	15_absent_from_school						09_NA		01_no_knowledge	06_unknown													uuid:7cdb22d2-3161-4fbd-b475-45f2d92773d0	uuid:7cdb22d2-3161-4fbd-b475-45f2d92773d0/consent-individual_questions[2]
Eyerusalem Dubale	16-Apr-2019 13:53:00	9		female	yes			yes	yes		yes	2_school		yes	1_primary	1_public	yes	01_teacher		4_dose_pole	yes			01_school	no	12_drugs_ran_out			01_all_together	no	yes	01_me		03_where	01_zero													uuid:2128e79b-82e3-4192-8520-c271ba631094	uuid:2128e79b-82e3-4192-8520-c271ba631094/consent-individual_questions[1]
Etalem Mulugeta	16-Apr-2019 13:58:00	10		female	yes			yes	yes		yes	2_school		yes	1_primary	1_public	yes	01_teacher		4_dose_pole	yes			01_school	no	12_drugs_ran_out			01_all_together	yes	yes	02_Father		04_when_and_where	01_zero													uuid:14f785aa-0b02-423c-831a-442b0d65d4df	uuid:14f785aa-0b02-423c-831a-442b0d65d4df/consent-individual_questions[1]
Marta Mitiku	16-Apr-2019 14:06:00	9		female	yes			yes	yes		yes	2_school		yes	1_primary	1_public	yes	01_teacher		4_dose_pole	yes			01_school	no	25_other	Not given		01_all_together	yes	yes	01_me		03_where	01_zero													uuid:0b5debef-d241-4ab8-8ad5-871520610364	uuid:0b5debef-d241-4ab8-8ad5-871520610364/consent-individual_questions[1]
Betelhem Engeda	16-Apr-2019 14:12:00	10		female	yes			yes	yes		yes	2_school		yes	1_primary	1_public	yes	01_teacher		2_pzq	yes			01_school	yes			08_unknown	01_all_together	no	yes	02_Father		03_where	01_zero													uuid:f664cf3e-921e-404f-8f66-b481dde65f32	uuid:f664cf3e-921e-404f-8f66-b481dde65f32/consent-individual_questions[1]
Asayech Kero	16-Apr-2019 14:21:00	10		female	yes			yes	yes		yes	2_school		yes	1_primary	1_public	yes	01_teacher		2_pzq	yes			01_school	no	12_drugs_ran_out			01_all_together	yes	yes	01_me		04_when_and_where	01_zero													uuid:61e19912-6f15-4d71-b046-707ae86191f7	uuid:61e19912-6f15-4d71-b046-707ae86191f7/consent-individual_questions[1]
Tsion Kero	16-Apr-2019 14:29:00	10		female	yes			yes	yes		yes	2_school		yes	1_primary	1_public	yes	01_teacher		2_pzq	yes			01_school	no	12_drugs_ran_out			01_all_together	yes	yes	03_Mother		04_when_and_where	01_zero													uuid:1b167407-28e6-492f-aac3-4497d7cb4894	uuid:1b167407-28e6-492f-aac3-4497d7cb4894/consent-individual_questions[1]
Mihiret Kero	16-Apr-2019 14:31:00	13		female	yes			yes	yes		yes	2_school		yes	1_primary	1_public	yes	01_teacher		2_pzq	yes			01_school	no	12_drugs_ran_out			01_all_together	yes	yes	03_Mother		04_when_and_where	01_zero													uuid:1b167407-28e6-492f-aac3-4497d7cb4894	uuid:1b167407-28e6-492f-aac3-4497d7cb4894/consent-individual_questions[2]
Biniyam Admasu	16-Apr-2019 14:36:00	6		male	yes			yes	yes		yes	2_school		yes	1_primary	1_public	yes	01_teacher		2_pzq	no	08_bad_smell_taste			no	12_drugs_ran_out						02_Father		04_when_and_where	01_zero													uuid:4aaabb3e-edf7-48f5-b8d6-e7df38b0055d	uuid:4aaabb3e-edf7-48f5-b8d6-e7df38b0055d/consent-individual_questions[1]
Ermiyas Admasu	16-Apr-2019 14:39:00	6		male	yes			yes	yes		yes	2_school		yes	1_primary	1_public	yes	01_teacher		2_pzq	yes			01_school	no	12_drugs_ran_out			01_all_together	yes	yes	02_Father		04_when_and_where	01_zero													uuid:4aaabb3e-edf7-48f5-b8d6-e7df38b0055d	uuid:4aaabb3e-edf7-48f5-b8d6-e7df38b0055d/consent-individual_questions[2]
Alemnesh Tilahun	16-Apr-2019 14:45:00	12		female	yes			yes	yes		yes	2_school		yes	1_primary	1_public	yes	01_teacher		2_pzq	yes			01_school	no	12_drugs_ran_out			01_all_together	yes	yes	01_me		04_when_and_where	01_zero													uuid:274b3ff2-5b26-4ecd-8df6-47a33700206a	uuid:274b3ff2-5b26-4ecd-8df6-47a33700206a/consent-individual_questions[1]
Birhanech Tilahun	16-Apr-2019 14:47:00	6		female	yes			yes	yes		yes	2_school		yes	1_primary	1_public	yes	01_teacher		5_none	no	01_too_young			no	01_too_young						10_other	Too young	04_when_and_where	01_zero													uuid:274b3ff2-5b26-4ecd-8df6-47a33700206a	uuid:274b3ff2-5b26-4ecd-8df6-47a33700206a/consent-individual_questions[2]
Ashenafi Aynete	16-Apr-2019 14:57:00	10		male	yes			yes	yes		yes	2_school		yes	1_primary	1_public	yes	01_teacher		2_pzq	yes			01_school	no	12_drugs_ran_out			01_all_together	yes	yes	03_Mother		04_when_and_where	01_zero													uuid:bbc47f90-4fa9-4e1c-b076-7ef48e16ce97	uuid:bbc47f90-4fa9-4e1c-b076-7ef48e16ce97/consent-individual_questions[1]
Robel Ayneta	16-Apr-2019 14:59:00	8		male	yes			yes	yes		yes	2_school		yes	1_primary	1_public	yes	01_teacher		2_pzq	yes			01_school	no	12_drugs_ran_out			01_all_together	yes	yes	03_Mother		04_when_and_where	01_zero													uuid:bbc47f90-4fa9-4e1c-b076-7ef48e16ce97	uuid:bbc47f90-4fa9-4e1c-b076-7ef48e16ce97/consent-individual_questions[2]
Eyob Ayele	16-Apr-2019 15:14:00	10		male	yes			yes	yes		no			yes	1_primary	1_public	no			5_none	unknown				unknown							09_NA		01_no_knowledge	06_unknown													uuid:8f2f88b5-231e-4b9a-b683-f04f10dbe2d6	uuid:8f2f88b5-231e-4b9a-b683-f04f10dbe2d6/consent-individual_questions[1]
Senedu Wanaw	17-Apr-2019 08:14:00	12		female	yes			yes	yes		yes	2_school		yes	1_primary	1_public	yes	04_health_professional		4_dose_pole	yes			01_school	no	12_drugs_ran_out			01_all_together	yes	yes	02_Father		04_when_and_where	01_zero													uuid:2a064e8e-af36-467c-ae10-5c2739e8da7a	uuid:2a064e8e-af36-467c-ae10-5c2739e8da7a/consent-individual_questions[1]
Yordanos Wanaw	17-Apr-2019 08:17:00	8		female	yes			yes	yes		yes	2_school		yes	1_primary	1_public	yes	04_health_professional		4_dose_pole	yes			01_school	yes			01_school	01_all_together	yes	yes	02_Father		04_when_and_where	01_zero													uuid:2a064e8e-af36-467c-ae10-5c2739e8da7a	uuid:2a064e8e-af36-467c-ae10-5c2739e8da7a/consent-individual_questions[2]
Belete Melese	17-Apr-2019 08:24:00	12		male	yes			yes	yes		yes	2_school		yes	1_primary	1_public	yes	04_health_professional		4_dose_pole	yes			01_school	no	12_drugs_ran_out			01_all_together	yes	yes	01_me		04_when_and_where	01_zero													uuid:31312278-bdb8-4242-8937-c9df16f36425	uuid:31312278-bdb8-4242-8937-c9df16f36425/consent-individual_questions[1]
Yared Melese	17-Apr-2019 08:26:00	13		male	yes			yes	yes		yes	2_school		yes	1_primary	1_public	yes	01_teacher 04_health_professional		4_dose_pole	yes			01_school	no	12_drugs_ran_out			01_all_together	yes	yes	01_me		04_when_and_where	01_zero													uuid:31312278-bdb8-4242-8937-c9df16f36425	uuid:31312278-bdb8-4242-8937-c9df16f36425/consent-individual_questions[2]
Kassahun Melese	17-Apr-2019 08:28:00	7		male	yes			yes	yes		yes	2_school		yes	1_primary	1_public	yes	01_teacher		1_name_schisto	yes			01_school	no	12_drugs_ran_out			01_all_together	yes	yes	02_Father		04_when_and_where	01_zero													uuid:31312278-bdb8-4242-8937-c9df16f36425	uuid:31312278-bdb8-4242-8937-c9df16f36425/consent-individual_questions[3]
Yohannes Debay	17-Apr-2019 08:33:00	7		male	yes			yes	yes		yes	2_school		yes	1_primary	1_public	yes	01_teacher		1_name_schisto	yes			01_school	no	12_drugs_ran_out			01_all_together	yes	yes	02_Father		04_when_and_where	01_zero													uuid:e20842aa-a746-4d0b-a240-035c7f00a3cf	uuid:e20842aa-a746-4d0b-a240-035c7f00a3cf/consent-individual_questions[1]
Fantu Gebey	17-Apr-2019 08:34:00	10		female	yes			yes	yes		yes	2_school		yes	1_primary	1_public	yes	01_teacher		4_dose_pole	yes			01_school	no	12_drugs_ran_out			01_all_together	yes	yes	02_Father		04_when_and_where	01_zero													uuid:e20842aa-a746-4d0b-a240-035c7f00a3cf	uuid:e20842aa-a746-4d0b-a240-035c7f00a3cf/consent-individual_questions[2]
Eyerus Ababu	17-Apr-2019 08:39:00	9		female	yes			yes	yes		yes	2_school		yes	1_primary	1_public	yes	01_teacher		3_alb	yes			01_school	no	12_drugs_ran_out			01_all_together	yes	yes	03_Mother		04_when_and_where	01_zero													uuid:54074ba3-1d75-46c8-ad1c-57c59b1dc58a	uuid:54074ba3-1d75-46c8-ad1c-57c59b1dc58a/consent-individual_questions[1]
Bilal mohammed	17-Apr-2019 08:52:00	8		male	yes			yes	yes		yes	2_school		yes	1_primary	1_public	yes	01_teacher		4_dose_pole	yes			01_school	no	12_drugs_ran_out			01_all_together	yes	yes	03_Mother		04_when_and_where	01_zero													uuid:1ed62b84-d623-44d9-a6cf-30b043b9ddb1	uuid:1ed62b84-d623-44d9-a6cf-30b043b9ddb1/consent-individual_questions[1]
Abdurhaman Mohammed	17-Apr-2019 08:53:00	11		male	yes			yes	yes		yes	2_school		yes	1_primary	1_public	yes	01_teacher		4_dose_pole	yes			01_school	no	12_drugs_ran_out			01_all_together	yes	yes	03_Mother		04_when_and_where	01_zero													uuid:1ed62b84-d623-44d9-a6cf-30b043b9ddb1	uuid:1ed62b84-d623-44d9-a6cf-30b043b9ddb1/consent-individual_questions[2]
Mubarik Ahmed	17-Apr-2019 08:59:00	13		male	yes			yes	yes		yes	2_school		yes	1_primary	1_public	yes	01_teacher		4_dose_pole	yes			01_school	no	12_drugs_ran_out			01_all_together	yes	yes	02_Father		04_when_and_where	01_zero													uuid:b1297617-d7a5-4804-ad78-b7624673f682	uuid:b1297617-d7a5-4804-ad78-b7624673f682/consent-individual_questions[1]
Awol Umer	17-Apr-2019 09:20:00	5		male	yes			yes	yes		no			no			no			5_none	unknown				unknown							09_NA		01_no_knowledge	06_unknown													uuid:26ed2125-238d-40ec-b6b3-553b0603f946	uuid:26ed2125-238d-40ec-b6b3-553b0603f946/consent-individual_questions[1]
Balewgize tadesse	17-Apr-2019 09:34:00	10		male	yes			yes	yes		no			no			no			5_none	no	05_too_sick			no	05_too_sick						10_other	Too sick	01_no_knowledge	06_unknown													uuid:b5f81036-127b-4272-a914-621d685d1455	uuid:b5f81036-127b-4272-a914-621d685d1455/consent-individual_questions[1]
Samson Demissie	17-Apr-2019 09:39:00	10		male	yes			yes	yes		yes	2_school		yes	1_primary	1_public	yes	01_teacher		4_dose_pole	yes			01_school	no	12_drugs_ran_out			01_all_together	yes	yes	03_Mother		04_when_and_where	01_zero													uuid:fe91bb6f-d98e-4b6a-9a0e-d23b7df7649d	uuid:fe91bb6f-d98e-4b6a-9a0e-d23b7df7649d/consent-individual_questions[1]
Habtamu Zekariyas	17-Apr-2019 13:18:00	11		male	yes			yes	yes		yes	2_school		yes	1_primary	1_public	yes	01_teacher		4_dose_pole	yes			01_school	yes			01_school	01_all_together	yes	yes	01_me		04_when_and_where	01_zero													uuid:b9f5577d-aed3-4cad-9ef8-0cbf4dedafc0	uuid:b9f5577d-aed3-4cad-9ef8-0cbf4dedafc0/consent-individual_questions[1]
Abebu Eshete	17-Apr-2019 13:24:00	12		female	yes			yes	yes		yes	2_school		yes	1_primary	1_public	yes	01_teacher		3_alb 4_dose_pole	yes			01_school	yes			01_school	01_all_together	yes	yes	03_Mother		04_when_and_where	01_zero													uuid:2a46e535-00d3-45b5-bc33-3b4c3ff4ab03	uuid:2a46e535-00d3-45b5-bc33-3b4c3ff4ab03/consent-individual_questions[1]
Semahegn Teferi	17-Apr-2019 13:37:00	12		male	yes			yes	yes		yes	2_school		yes	1_primary	1_public	yes	01_teacher		3_alb 4_dose_pole	yes			01_school	yes			01_school	01_all_together	yes	yes	01_me		04_when_and_where	01_zero													uuid:abd5cc42-1d6d-478f-a100-6d200e41e2e5	uuid:abd5cc42-1d6d-478f-a100-6d200e41e2e5/consent-individual_questions[1]
Tsion Adisu	17-Apr-2019 13:31:00	6		female	yes			yes	yes		yes	2_school		yes	1_primary	1_public	yes	01_teacher		3_alb 4_dose_pole	yes			01_school	yes			01_school	01_all_together	yes	yes	03_Mother		04_when_and_where	01_zero													uuid:be9a3ca8-b887-4bca-aa77-f69ea10551c3	uuid:be9a3ca8-b887-4bca-aa77-f69ea10551c3/consent-individual_questions[1]
Beletech mekonen	17-Apr-2019 13:45:00	11		female	yes			yes	yes		yes	2_school		yes	1_primary	1_public	yes	01_teacher		3_alb 4_dose_pole	yes			01_school	yes			01_school	01_all_together	yes	yes	03_Mother		04_when_and_where	01_zero													uuid:bd3b8a38-8879-47d9-a8d9-d2c49e11696a	uuid:bd3b8a38-8879-47d9-a8d9-d2c49e11696a/consent-individual_questions[1]
Moges Mekonnen	17-Apr-2019 13:51:00	13		male	yes			yes	yes		yes	2_school		yes	1_primary	1_public	yes	01_teacher		3_alb 4_dose_pole	yes			01_school	yes			01_school	01_all_together	yes	yes	03_Mother		04_when_and_where	01_zero													uuid:354349d5-6e1d-4e45-a0ef-b0e938fcb47a	uuid:354349d5-6e1d-4e45-a0ef-b0e938fcb47a/consent-individual_questions[1]
Habtam Mekonnen	17-Apr-2019 13:52:00	8		female	yes			yes	yes		yes	2_school		yes	1_primary	1_public	yes	01_teacher		3_alb 4_dose_pole	yes			01_school	yes			01_school	01_all_together	yes	yes	03_Mother		04_when_and_where	01_zero													uuid:354349d5-6e1d-4e45-a0ef-b0e938fcb47a	uuid:354349d5-6e1d-4e45-a0ef-b0e938fcb47a/consent-individual_questions[2]
Mesay tesfaye	17-Apr-2019 14:02:00	12		female	yes			yes	yes		yes	2_school		yes	1_primary	1_public	yes	01_teacher		3_alb 4_dose_pole	yes			01_school	yes			01_school	01_all_together	yes	yes	03_Mother		04_when_and_where	01_zero													uuid:85238c92-1e65-42af-a5bd-a9e3e8aefd62	uuid:85238c92-1e65-42af-a5bd-a9e3e8aefd62/consent-individual_questions[1]
Felfel Tesfaye	17-Apr-2019 14:03:00	8		female	yes			yes	yes		yes	2_school		yes	1_primary	1_public	yes	01_teacher		3_alb 4_dose_pole	yes			01_school	yes			01_school	01_all_together	yes	yes	03_Mother		04_when_and_where	01_zero													uuid:85238c92-1e65-42af-a5bd-a9e3e8aefd62	uuid:85238c92-1e65-42af-a5bd-a9e3e8aefd62/consent-individual_questions[2]
Alemnesh Aschenek	17-Apr-2019 14:08:00	7		female	yes			yes	yes		yes	2_school		yes	1_primary	1_public	yes	01_teacher		3_alb 4_dose_pole	yes			01_school	yes			01_school	01_all_together	yes	yes	03_Mother		04_when_and_where	01_zero													uuid:ad18d3a5-0cad-45f4-94bd-813899f0c27e	uuid:ad18d3a5-0cad-45f4-94bd-813899f0c27e/consent-individual_questions[1]
Zeleku Aschenek	17-Apr-2019 14:09:00	10		female	yes			yes	yes		yes	2_school		yes	1_primary	1_public	yes	01_teacher		3_alb 4_dose_pole	yes			01_school	yes			01_school	01_all_together	yes	yes	01_me		04_when_and_where	01_zero													uuid:ad18d3a5-0cad-45f4-94bd-813899f0c27e	uuid:ad18d3a5-0cad-45f4-94bd-813899f0c27e/consent-individual_questions[2]
Yalelet Admasu	17-Apr-2019 14:31:00	8		male	yes			yes	yes		yes	2_school		yes	1_primary	1_public	yes	01_teacher		3_alb 4_dose_pole	yes			01_school	yes			01_school	01_all_together	yes	yes	03_Mother		04_when_and_where	01_zero													uuid:fb0680b0-82e4-40e3-ae99-3508e23ef1ab	uuid:fb0680b0-82e4-40e3-ae99-3508e23ef1ab/consent-individual_questions[1]
Biniyam Reta	17-Apr-2019 14:36:00	8		male	yes			yes	yes		yes	2_school		yes	1_primary	1_public	yes	01_teacher		3_alb 4_dose_pole	yes			01_school	yes			01_school	01_all_together	yes	yes	01_me		04_when_and_where	01_zero													uuid:c9268fa8-8398-4d16-a203-7c13b8607951	uuid:c9268fa8-8398-4d16-a203-7c13b8607951/consent-individual_questions[1]
Mitiku Mechalo	18-Apr-2019 08:52:00	12		male	yes			yes	yes		yes	2_school		yes	1_primary	1_public	no			3_alb 4_dose_pole	yes			01_school	yes			01_school	01_all_together	yes	yes	02_Father		04_when_and_where	01_zero													uuid:1fb6f426-775d-4634-a084-6480652097ea	uuid:1fb6f426-775d-4634-a084-6480652097ea/consent-individual_questions[1]
Abubekir Habib	18-Apr-2019 08:58:00	11		male	yes			yes	yes		yes	2_school		yes	1_primary	1_public	yes	01_teacher		3_alb 4_dose_pole	yes			01_school	yes			01_school	01_all_together	yes	yes	03_Mother		04_when_and_where	01_zero													uuid:5586430f-e989-4623-aedc-886944ee13c6	uuid:5586430f-e989-4623-aedc-886944ee13c6/consent-individual_questions[1]
Nejat Habib	18-Apr-2019 08:59:00	7		female	yes			yes	yes		yes	2_school		yes	1_primary	1_public	yes	01_teacher		3_alb 4_dose_pole	yes			01_school	yes			01_school	01_all_together	yes	yes	03_Mother		04_when_and_where	01_zero													uuid:5586430f-e989-4623-aedc-886944ee13c6	uuid:5586430f-e989-4623-aedc-886944ee13c6/consent-individual_questions[2]
Selamawit Tesema	18-Apr-2019 09:03:00	6		female	yes			yes	yes		yes	2_school		yes	1_primary	1_public	yes	01_teacher		3_alb 4_dose_pole	yes			01_school	yes			01_school	01_all_together	yes	yes	02_Father		04_when_and_where	01_zero													uuid:950f20ea-333d-4f2a-98fa-1d24dd8108a6	uuid:950f20ea-333d-4f2a-98fa-1d24dd8108a6/consent-individual_questions[1]
Hezbawit Tesfaye	18-Apr-2019 09:08:00	13		female	yes			yes	yes		yes	2_school		yes	1_primary	1_public	yes	01_teacher		3_alb 4_dose_pole	yes			01_school	yes			01_school	01_all_together	yes	yes	01_me		04_when_and_where	01_zero													uuid:a641b050-03db-4f90-9c23-c30ffa6d5b35	uuid:a641b050-03db-4f90-9c23-c30ffa6d5b35/consent-individual_questions[1]
Elsabet Kucha	18-Apr-2019 09:15:00	12		female	yes			yes	yes		yes	2_school		yes	1_primary	1_public	yes	01_teacher		3_alb 4_dose_pole	yes			01_school	yes			01_school	01_all_together	yes	yes	02_Father		04_when_and_where	01_zero													uuid:bc67322b-0dc6-4fba-83be-c82554091188	uuid:bc67322b-0dc6-4fba-83be-c82554091188/consent-individual_questions[1]
Millennium Fikiru	18-Apr-2019 09:20:00	10		female	yes			yes	yes		yes	2_school		yes	1_primary	1_public	yes	01_teacher 04_health_professional		4_dose_pole	yes			01_school	yes			01_school	01_all_together	yes	yes	02_Father		04_when_and_where	01_zero													uuid:371101f0-cda1-40aa-ab41-7f09fdf6bf99	uuid:371101f0-cda1-40aa-ab41-7f09fdf6bf99/consent-individual_questions[1]
Masresha Fikiru	18-Apr-2019 09:21:00	12		female	yes			yes	yes		yes	2_school		yes	1_primary	1_public	yes	01_teacher 04_health_professional		3_alb	yes			01_school	yes			01_school	01_all_together	yes	yes	02_Father		04_when_and_where	01_zero													uuid:371101f0-cda1-40aa-ab41-7f09fdf6bf99	uuid:371101f0-cda1-40aa-ab41-7f09fdf6bf99/consent-individual_questions[2]
Metafer masresha	18-Apr-2019 09:26:00	13		female	yes			yes	yes		yes	2_school		yes	1_primary	1_public	yes	01_teacher 04_health_professional		3_alb 4_dose_pole	yes			01_school	yes			01_school	01_all_together	yes	yes	03_Mother		04_when_and_where	01_zero													uuid:988b4576-6ec8-4127-9593-153391e0b79f	uuid:988b4576-6ec8-4127-9593-153391e0b79f/consent-individual_questions[1]
Tsigereda abayneh	18-Apr-2019 09:31:00	8		female	yes			yes	yes		yes	2_school		yes	1_primary	1_public	yes	01_teacher 04_health_professional		4_dose_pole	yes			01_school	yes			01_school	01_all_together	yes	yes	02_Father		04_when_and_where	01_zero													uuid:53221939-7e3b-4dd1-9217-205048edd7a8	uuid:53221939-7e3b-4dd1-9217-205048edd7a8/consent-individual_questions[1]
Asnakech Abayneh	18-Apr-2019 09:32:00	9		female	yes			yes	yes		yes	2_school		yes	1_primary	1_public	yes	01_teacher		4_dose_pole	yes			01_school	yes			01_school	01_all_together	yes	yes	02_Father		04_when_and_where	01_zero													uuid:53221939-7e3b-4dd1-9217-205048edd7a8	uuid:53221939-7e3b-4dd1-9217-205048edd7a8/consent-individual_questions[2]
Wondemagegn abayneh	18-Apr-2019 09:34:00	6		male	yes			yes	yes		yes	2_school		yes	1_primary	1_public	yes	01_teacher		3_alb	yes			01_school	yes			01_school	01_all_together	yes	yes	02_Father		04_when_and_where	01_zero													uuid:53221939-7e3b-4dd1-9217-205048edd7a8	uuid:53221939-7e3b-4dd1-9217-205048edd7a8/consent-individual_questions[3]
Mesote abayneh	18-Apr-2019 09:34:00	7		male	yes			yes	yes		yes	2_school		yes	1_primary	1_public	yes	04_health_professional		4_dose_pole	yes			01_school	yes			01_school	01_all_together	yes	yes	02_Father		04_when_and_where	01_zero													uuid:53221939-7e3b-4dd1-9217-205048edd7a8	uuid:53221939-7e3b-4dd1-9217-205048edd7a8/consent-individual_questions[4]
Ethiopia Aynalem	18-Apr-2019 09:39:00	11		female	yes			no	yes		yes	2_school		yes	1_primary	1_public	yes	01_teacher 04_health_professional		3_alb 4_dose_pole	yes			01_school	yes			01_school	01_all_together	yes	yes	03_Mother		04_when_and_where	01_zero													uuid:151d8211-a95a-447d-8196-7c8565d376da	uuid:151d8211-a95a-447d-8196-7c8565d376da/consent-individual_questions[1]
Azeb Mikael	18-Apr-2019 09:42:00	12		female	yes			yes	yes		yes	2_school		yes	1_primary	1_public	yes	01_teacher		3_alb	yes			01_school	yes			08_unknown	01_all_together	yes	yes	03_Mother		04_when_and_where	01_zero													uuid:b2876ce3-3b09-40e9-9523-b48a66525fe0	uuid:b2876ce3-3b09-40e9-9523-b48a66525fe0/consent-individual_questions[1]
Netsanet mikael	18-Apr-2019 09:45:00	13		female	yes			yes	yes		no			no			no			5_none	unknown				unknown							10_other	Absent	01_no_knowledge	06_unknown													uuid:b2876ce3-3b09-40e9-9523-b48a66525fe0	uuid:b2876ce3-3b09-40e9-9523-b48a66525fe0/consent-individual_questions[2]
Habtamnesh mikael	18-Apr-2019 09:46:00	7		female	yes			yes	yes		yes	2_school		yes	1_primary	1_public	yes	01_teacher 04_health_professional		4_dose_pole	no	08_bad_smell_taste			yes			01_school	01_all_together	yes	yes	03_Mother		04_when_and_where	01_zero													uuid:b2876ce3-3b09-40e9-9523-b48a66525fe0	uuid:b2876ce3-3b09-40e9-9523-b48a66525fe0/consent-individual_questions[3]
Melamu dugamo	18-Apr-2019 09:58:00	7		male	yes			yes	yes		yes	2_school		yes	1_primary	1_public	yes	01_teacher		2_pzq	yes			01_school	no	12_drugs_ran_out			01_all_together	yes	yes	02_Father		04_when_and_where	01_zero													uuid:4d6744b8-6be5-45e3-af15-0899043a1254	uuid:4d6744b8-6be5-45e3-af15-0899043a1254/consent-individual_questions[1]
Assefa bekele	18-Apr-2019 10:01:00	12		male	yes			yes	yes		yes	2_school		yes	1_primary	1_public	yes	01_teacher		2_pzq	yes			01_school	no	11_unknown			01_all_together	yes	yes	02_Father		04_when_and_where	01_zero													uuid:4d6744b8-6be5-45e3-af15-0899043a1254	uuid:4d6744b8-6be5-45e3-af15-0899043a1254/consent-individual_questions[2]
Deginesh Dugamo	18-Apr-2019 10:02:00	11		female	yes			yes	yes		yes	2_school		yes	1_primary	1_public	yes	01_teacher		2_pzq	yes			01_school	no	12_drugs_ran_out			01_all_together	yes	yes	02_Father		04_when_and_where	01_zero													uuid:4d6744b8-6be5-45e3-af15-0899043a1254	uuid:4d6744b8-6be5-45e3-af15-0899043a1254/consent-individual_questions[3]
Derartu tulu	18-Apr-2019 10:06:00	10		female	yes			yes	yes		yes	2_school		yes	1_primary	1_public	yes	01_teacher		2_pzq	yes			01_school	no	12_drugs_ran_out			01_all_together	yes	yes	03_Mother		04_when_and_where	01_zero													uuid:ba44bd87-2183-44b2-8c9f-6c67eb6befca	uuid:ba44bd87-2183-44b2-8c9f-6c67eb6befca/consent-individual_questions[1]
Abraraw shambel	19-Apr-2019 08:27:00	5		male	yes			yes	yes		no			no			no			5_none	unknown				unknown							10_other	Not given	01_no_knowledge	06_unknown													uuid:dced3875-68ae-48ff-95a4-a57d990fde76	uuid:dced3875-68ae-48ff-95a4-a57d990fde76/consent-individual_questions[1]
Asrat abebaw	19-Apr-2019 08:34:00	10		female	yes			yes	yes		no			yes	1_primary	1_public	no			5_none	unknown				unknown							09_NA		01_no_knowledge	06_unknown													uuid:21b87a82-c509-42a1-b5ae-340ff76e1d69	uuid:21b87a82-c509-42a1-b5ae-340ff76e1d69/consent-individual_questions[1]
Shambel Desalegn	19-Apr-2019 08:38:00	12		male	yes			yes	yes		no			yes	1_primary	1_public	no			5_none	unknown				unknown							09_NA		01_no_knowledge	06_unknown													uuid:8441b3a1-74e7-4099-8e56-72b04ba12232	uuid:8441b3a1-74e7-4099-8e56-72b04ba12232/consent-individual_questions[1]
Shambel tsega	19-Apr-2019 08:46:00	11		male	yes			yes	yes		no			yes	1_primary	1_public	no			5_none	unknown				unknown							09_NA		01_no_knowledge	06_unknown													uuid:7a407470-d461-4bdd-9846-90fbc147da10	uuid:7a407470-d461-4bdd-9846-90fbc147da10/consent-individual_questions[1]
Abebe sewunet	19-Apr-2019 08:52:00	9		male	yes			yes	yes		no			no			no			5_none	unknown				unknown							09_NA		01_no_knowledge	06_unknown													uuid:d72e3144-a0a2-4db0-8b0e-fc7a7015cf8a	uuid:d72e3144-a0a2-4db0-8b0e-fc7a7015cf8a/consent-individual_questions[1]
Moges fikiru	19-Apr-2019 08:58:00	9		male	yes			yes	yes		no			yes	1_primary	1_public	no			5_none	unknown				unknown							09_NA		01_no_knowledge	06_unknown													uuid:83854737-b1e0-4622-8f57-a303f90078c2	uuid:83854737-b1e0-4622-8f57-a303f90078c2/consent-individual_questions[1]
Muluken Abey	19-Apr-2019 09:02:00	9		male	yes			yes	yes		no			yes	1_primary	1_public	no			5_none	unknown				unknown							09_NA		01_no_knowledge	06_unknown													uuid:b5cf6992-1b7e-4526-866d-ada2c1c25668	uuid:b5cf6992-1b7e-4526-866d-ada2c1c25668/consent-individual_questions[1]
Tejito Abey	19-Apr-2019 09:03:00	6		female	yes			yes	yes		no			no			no			5_none	unknown				unknown							09_NA		01_no_knowledge	06_unknown													uuid:b5cf6992-1b7e-4526-866d-ada2c1c25668	uuid:b5cf6992-1b7e-4526-866d-ada2c1c25668/consent-individual_questions[2]
Tiruset Tilahun	19-Apr-2019 09:15:00	10		female	yes			yes	yes		yes	2_school		yes	1_primary	1_public	yes	01_teacher		2_pzq	yes			01_school	no	25_other	Not given		01_all_together	yes	yes	03_Mother		04_when_and_where	01_zero													uuid:7fbc322b-cf6a-4dec-a8cb-68b8a381e51b	uuid:7fbc322b-cf6a-4dec-a8cb-68b8a381e51b/consent-individual_questions[1]
Meseret ebey	19-Apr-2019 09:32:00	8		male	yes			yes	yes		no			no			no			5_none	unknown				unknown							09_NA		01_no_knowledge	06_unknown													uuid:efd6dd30-273d-4eeb-a104-9e597810eadf	uuid:efd6dd30-273d-4eeb-a104-9e597810eadf/consent-individual_questions[1]
Adnew mersha	19-Apr-2019 09:25:00	12		male	yes			yes	yes		yes	2_school		yes	1_primary	1_public	yes	01_teacher		2_pzq	yes			01_school	no	25_other	Not given		01_all_together	yes	yes	02_Father		04_when_and_where	01_zero													uuid:f56e0b99-3df2-4203-a610-94fe6a69742c	uuid:f56e0b99-3df2-4203-a610-94fe6a69742c/consent-individual_questions[1]
Tiruset Mersha	19-Apr-2019 09:27:00	8		female	yes			yes	yes		no			yes	1_primary	1_public	no			5_none	unknown				unknown							09_NA		04_when_and_where	06_unknown													uuid:f56e0b99-3df2-4203-a610-94fe6a69742c	uuid:f56e0b99-3df2-4203-a610-94fe6a69742c/consent-individual_questions[2]
Fraol Abiyot	19-Apr-2019 11:19:00	7		male	yes			yes	yes		yes	2_school		yes	1_primary	1_public	yes	01_teacher 11_other		2_pzq 3_alb 4_dose_pole	yes			01_school	yes			01_school	01_all_together	yes	yes	01_me		01_no_knowledge	01_zero													uuid:bc836bb8-46c9-4b1a-a92b-61200f7f6dea	uuid:bc836bb8-46c9-4b1a-a92b-61200f7f6dea/consent-individual_questions[1]
Micheyas Abjyot	19-Apr-2019 11:21:00	5		male	yes			yes	yes		yes	2_school		yes	1_primary	1_public	yes	01_teacher		3_alb 4_dose_pole	no	01_too_young			yes			01_school	01_all_together	yes	yes	01_me		01_no_knowledge	01_zero													uuid:bc836bb8-46c9-4b1a-a92b-61200f7f6dea	uuid:bc836bb8-46c9-4b1a-a92b-61200f7f6dea/consent-individual_questions[2]
Nanatu Edris	19-Apr-2019 11:26:00	6		female	yes			yes	yes		yes	2_school		yes	1_primary	1_public	yes	01_teacher 11_other		3_alb	no	01_too_young			yes			01_school	05_some_not_all	yes	yes	01_me		01_no_knowledge	01_zero													uuid:63c9a372-1ea5-46d1-94c7-e31637f968a6	uuid:63c9a372-1ea5-46d1-94c7-e31637f968a6/consent-individual_questions[1]
Obsa Ahimed	19-Apr-2019 11:35:00	9		male	yes			yes	yes		yes	2_school		yes	1_primary	1_public	yes	01_teacher 11_other		2_pzq 3_alb 4_dose_pole	yes			01_school	yes			01_school	01_all_together	yes	yes	01_me		01_no_knowledge	01_zero													uuid:af972c66-a3e2-4253-9901-63b2473af48a	uuid:af972c66-a3e2-4253-9901-63b2473af48a/consent-individual_questions[1]
Yared Mamush	19-Apr-2019 11:46:00	11		male	yes			yes	yes		yes	2_school		yes	1_primary	1_public	yes	01_teacher 11_other		2_pzq 3_alb 4_dose_pole	yes			01_school	yes			01_school	01_all_together	yes	yes	01_me		04_when_and_where	01_zero													uuid:8e944dcc-c09c-4b7c-be5e-f2890516941b	uuid:8e944dcc-c09c-4b7c-be5e-f2890516941b/consent-individual_questions[1]
Enatu Mamush	19-Apr-2019 11:47:00	10		female	yes			yes	yes		yes	2_school		yes	1_primary	1_public	yes	01_teacher 11_other		2_pzq 3_alb 4_dose_pole	yes			01_school	yes			01_school	01_all_together	yes	yes	01_me		01_no_knowledge	01_zero													uuid:8e944dcc-c09c-4b7c-be5e-f2890516941b	uuid:8e944dcc-c09c-4b7c-be5e-f2890516941b/consent-individual_questions[2]
Kalkidan Mamush	19-Apr-2019 11:48:00	8		female	yes			yes	yes		yes	2_school		yes	1_primary	1_public	yes	01_teacher 11_other		2_pzq 3_alb 4_dose_pole	yes			01_school	yes			01_school	01_all_together	yes	yes	01_me		01_no_knowledge	01_zero													uuid:8e944dcc-c09c-4b7c-be5e-f2890516941b	uuid:8e944dcc-c09c-4b7c-be5e-f2890516941b/consent-individual_questions[3]
Hangatu Yesefa	19-Apr-2019 11:56:00	10		female	yes			yes	yes		yes	2_school		yes	1_primary	1_public	yes	01_teacher 11_other		2_pzq 3_alb 4_dose_pole	yes			01_school	yes			01_school	01_all_together	yes	yes	01_me		04_when_and_where	01_zero													uuid:d134dd8b-a8cc-493f-b7f9-e4e429704b30	uuid:d134dd8b-a8cc-493f-b7f9-e4e429704b30/consent-individual_questions[1]
Asina Yosefa	19-Apr-2019 11:57:00	8		female	yes			yes	yes		yes	2_school		yes	1_primary	1_public	yes	01_teacher 11_other		2_pzq 3_alb 4_dose_pole	yes			01_school	yes			01_school	01_all_together	yes	yes	01_me		01_no_knowledge	01_zero													uuid:d134dd8b-a8cc-493f-b7f9-e4e429704b30	uuid:d134dd8b-a8cc-493f-b7f9-e4e429704b30/consent-individual_questions[2]
Sabona Yesufa	19-Apr-2019 11:58:00	5		male	yes			yes	yes		yes	2_school		yes	1_primary	1_public	yes	01_teacher 11_other		5_none	no	01_too_young			yes			01_school	05_some_not_all	yes	yes	01_me		01_no_knowledge	01_zero													uuid:d134dd8b-a8cc-493f-b7f9-e4e429704b30	uuid:d134dd8b-a8cc-493f-b7f9-e4e429704b30/consent-individual_questions[3]
Lami Yesin	19-Apr-2019 12:05:00	6		female	yes			yes	yes		yes	2_school		yes	1_primary	1_public	no			4_dose_pole	no	01_too_young			yes			01_school	05_some_not_all	yes	yes	01_me		01_no_knowledge	01_zero													uuid:a3bc96da-a90c-478e-bd3c-afd7277c558b	uuid:a3bc96da-a90c-478e-bd3c-afd7277c558b/consent-individual_questions[1]
Arife Shedin	19-Apr-2019 12:10:00	6		male	yes			yes	yes		yes	2_school		yes	1_primary	1_public	no			3_alb	no	01_too_young			yes			01_school	05_some_not_all	yes	yes	01_me		01_no_knowledge	01_zero													uuid:a7fee032-2c57-4ce9-bd60-d95e2b368728	uuid:a7fee032-2c57-4ce9-bd60-d95e2b368728/consent-individual_questions[1]
Asanitu Mohammed	19-Apr-2019 12:20:00	5		female	yes			yes	yes		yes	2_school		yes	1_primary	1_public	yes	01_teacher 11_other		3_alb	no	01_too_young			yes			01_school	01_all_together	yes	yes	01_me		01_no_knowledge	01_zero													uuid:14d37c26-f517-4d76-aace-11fbe330b033	uuid:14d37c26-f517-4d76-aace-11fbe330b033/consent-individual_questions[1]
Falmeta Ahimed	19-Apr-2019 12:29:00	7		male	yes			yes	yes		yes	2_school		yes	1_primary	1_public	yes	01_teacher 11_other		2_pzq 3_alb 4_dose_pole	yes			01_school	yes			01_school	01_all_together	yes	yes	01_me		01_no_knowledge	01_zero													uuid:d7b18865-2d43-4e71-b748-c290e0995c19	uuid:d7b18865-2d43-4e71-b748-c290e0995c19/consent-individual_questions[1]
Elili Kedir	19-Apr-2019 12:36:00	5		female	yes			yes	yes		yes	2_school		yes	1_primary	1_public	yes	01_teacher 11_other		3_alb	no	01_too_young			yes			01_school	05_some_not_all	yes	yes	01_me		01_no_knowledge	01_zero													uuid:098da530-1c7f-412c-b8af-f59d8e290760	uuid:098da530-1c7f-412c-b8af-f59d8e290760/consent-individual_questions[1]
Muftaha Kedir	19-Apr-2019 12:37:00	10		female	yes			yes	yes		yes	2_school		yes	1_primary	1_public	yes	01_teacher 11_other		2_pzq 3_alb 4_dose_pole	yes			01_school	yes			01_school	01_all_together	yes	yes	01_me		04_when_and_where	01_zero													uuid:098da530-1c7f-412c-b8af-f59d8e290760	uuid:098da530-1c7f-412c-b8af-f59d8e290760/consent-individual_questions[2]
Mohammed Kedir	19-Apr-2019 12:39:00	8		male	yes			yes	yes		yes	2_school		yes	1_primary	1_public	yes	01_teacher 11_other		2_pzq 3_alb 4_dose_pole	yes			01_school	yes			01_school	01_all_together	yes	yes	01_me		01_no_knowledge	01_zero													uuid:098da530-1c7f-412c-b8af-f59d8e290760	uuid:098da530-1c7f-412c-b8af-f59d8e290760/consent-individual_questions[3]
Misbaye Yonis	19-Apr-2019 12:46:00	6		male	yes			yes	yes		no			yes	1_primary	1_public	yes	01_teacher 11_other		5_none	no	15_absent_from_school			no	15_absent_from_school						10_other	Not taken	01_no_knowledge	02_less_than_30_min													uuid:8c9b5ba9-402f-4cb6-8757-d69f164cd735	uuid:8c9b5ba9-402f-4cb6-8757-d69f164cd735/consent-individual_questions[1]
Bontu Yonus	19-Apr-2019 12:49:00	8		female	yes			yes	yes		yes	2_school		yes	1_primary	1_public	yes	01_teacher 11_other		2_pzq 3_alb 4_dose_pole	yes			01_school	yes			01_school	01_all_together	yes	yes	01_me		01_no_knowledge	01_zero													uuid:8c9b5ba9-402f-4cb6-8757-d69f164cd735	uuid:8c9b5ba9-402f-4cb6-8757-d69f164cd735/consent-individual_questions[2]
Ashrefa Yonis	19-Apr-2019 12:50:00	12		female	yes			yes	yes		yes	2_school		yes	1_primary	1_public	yes	01_teacher 12_didnt		2_pzq 3_alb 4_dose_pole	yes			01_school	yes			01_school	01_all_together	yes	yes	01_me		04_when_and_where	01_zero													uuid:8c9b5ba9-402f-4cb6-8757-d69f164cd735	uuid:8c9b5ba9-402f-4cb6-8757-d69f164cd735/consent-individual_questions[3]
Chala Ahimed	19-Apr-2019 13:00:00	5		male	yes			yes	yes		yes	2_school		no			yes	01_teacher 11_other		3_alb	no	01_too_young			yes			01_school	05_some_not_all	no	yes	03_Mother		01_no_knowledge	02_less_than_30_min													uuid:adee6723-be21-41d6-890c-0377276e30a4	uuid:adee6723-be21-41d6-890c-0377276e30a4/consent-individual_questions[1]
Fayaza Ahimed	19-Apr-2019 13:03:00	8		female	yes			yes	yes		yes	2_school		yes	1_primary	1_public	yes	01_teacher 11_other		2_pzq 3_alb 4_dose_pole	yes			01_school	yes			01_school	01_all_together	yes	yes	01_me		04_when_and_where	01_zero													uuid:adee6723-be21-41d6-890c-0377276e30a4	uuid:adee6723-be21-41d6-890c-0377276e30a4/consent-individual_questions[2]
Murad Ahmed	19-Apr-2019 13:05:00	11		male	yes			yes	yes		yes	2_school		yes	1_primary	1_public	yes	01_teacher 11_other		2_pzq 3_alb 4_dose_pole	yes			01_school	yes			01_school	01_all_together	yes	yes	01_me		04_when_and_where	01_zero													uuid:adee6723-be21-41d6-890c-0377276e30a4	uuid:adee6723-be21-41d6-890c-0377276e30a4/consent-individual_questions[3]
Gini Addisu	19-Apr-2019 13:19:00	10		female	yes			yes	yes		yes	2_school		yes	1_primary	1_public	yes	01_teacher 11_other		2_pzq 3_alb 4_dose_pole	yes			01_school	yes			01_school	01_all_together	yes	yes	01_me		04_when_and_where	01_zero													uuid:1387c0c1-b476-4a58-b280-e6b353816b1b	uuid:1387c0c1-b476-4a58-b280-e6b353816b1b/consent-individual_questions[1]
Tamima Abdi	19-Apr-2019 13:26:00	8		female	yes			yes	yes		no			no			yes	01_teacher 11_other		5_none	no	05_too_sick			no	05_too_sick						10_other	Not taken	04_when_and_where	02_less_than_30_min													uuid:0b6a0c21-c16b-4749-a332-9ada1a0d9ae6	uuid:0b6a0c21-c16b-4749-a332-9ada1a0d9ae6/consent-individual_questions[1]
Darartu Abdi	19-Apr-2019 13:29:00	12		female	yes			yes	yes		yes	2_school		yes	1_primary	1_public	yes	01_teacher 11_other		2_pzq 3_alb 4_dose_pole	yes			01_school	yes			01_school	01_all_together	yes	yes	01_me		04_when_and_where	01_zero													uuid:0b6a0c21-c16b-4749-a332-9ada1a0d9ae6	uuid:0b6a0c21-c16b-4749-a332-9ada1a0d9ae6/consent-individual_questions[2]
Mafira Amme	19-Apr-2019 13:36:00	13		female	yes			yes	yes		yes	2_school		yes	1_primary	1_public	yes	01_teacher 11_other		2_pzq 3_alb 4_dose_pole	yes			01_school	yes			01_school	01_all_together	yes	yes	01_me		04_when_and_where	01_zero													uuid:9686ab91-7e25-44ba-90b0-251d6a688053	uuid:9686ab91-7e25-44ba-90b0-251d6a688053/consent-individual_questions[1]
Darartu Amme	19-Apr-2019 13:37:00	10		female	yes			yes	yes		yes	2_school		yes	1_primary	1_public	yes	01_teacher 11_other		2_pzq 3_alb 4_dose_pole	yes			01_school	yes			01_school	01_all_together	yes	yes	01_me		04_when_and_where	01_zero													uuid:9686ab91-7e25-44ba-90b0-251d6a688053	uuid:9686ab91-7e25-44ba-90b0-251d6a688053/consent-individual_questions[2]
Ayantu Abdisha	19-Apr-2019 13:45:00	10		female	yes			yes	yes		yes	2_school		yes	1_primary	1_public	yes	01_teacher 11_other		2_pzq 3_alb 4_dose_pole	yes			01_school	yes			01_school	01_all_together	yes	yes	01_me		04_when_and_where	01_zero													uuid:b2018fe2-a9eb-49da-a0ea-9db6ab962a0c	uuid:b2018fe2-a9eb-49da-a0ea-9db6ab962a0c/consent-individual_questions[1]
Murtesa abdisha	19-Apr-2019 13:46:00	9		male	yes			yes	yes		yes	2_school		yes	1_primary	1_public	yes	01_teacher 11_other		2_pzq 3_alb 4_dose_pole	yes			01_school	yes			01_school	01_all_together	yes	yes	01_me		04_when_and_where	01_zero													uuid:b2018fe2-a9eb-49da-a0ea-9db6ab962a0c	uuid:b2018fe2-a9eb-49da-a0ea-9db6ab962a0c/consent-individual_questions[2]
Tesfa	19-Apr-2019 02:11:00	8		male	yes			yes	yes		yes	1_home		yes	1_primary	1_public	yes	01_teacher		2_pzq 4_dose_pole	yes			01_school	no	12_drugs_ran_out			01_all_together	yes	yes	01_me		03_where	02_less_than_30_min													uuid:4da55e7d-182c-4401-ada6-4921383c7da5	uuid:4da55e7d-182c-4401-ada6-4921383c7da5/consent-individual_questions[1]
Zineth	16-Apr-2019 13:15:00	8		female	yes			yes	yes		yes	2_school		yes	1_primary	1_public	yes	01_teacher		1_name_schisto 4_dose_pole	yes			01_school	no	12_drugs_ran_out			01_all_together	yes	yes	02_Father		04_when_and_where	02_less_than_30_min													uuid:87cbe582-257c-42af-8a0f-bac67de11c74	uuid:87cbe582-257c-42af-8a0f-bac67de11c74/consent-individual_questions[1]
Dinu	16-Apr-2019 13:21:00	12		male	no	01_absent																																										uuid:87cbe582-257c-42af-8a0f-bac67de11c74	uuid:87cbe582-257c-42af-8a0f-bac67de11c74/consent-individual_questions[2]
Samuel	16-Apr-2019 12:56:00	15		female	yes			yes	yes																																							uuid:f999220f-19e7-4df9-a5ee-b1a0b3536e7f	uuid:f999220f-19e7-4df9-a5ee-b1a0b3536e7f/consent-individual_questions[1]
Simegni	16-Apr-2019 12:57:00	14		male	yes			yes	yes		yes	2_school		yes	1_primary	1_public	yes	04_health_professional		1_name_schisto 3_alb 4_dose_pole	yes			01_school	yes			01_school	01_all_together	yes	yes	01_me		01_no_knowledge	02_less_than_30_min													uuid:f999220f-19e7-4df9-a5ee-b1a0b3536e7f	uuid:f999220f-19e7-4df9-a5ee-b1a0b3536e7f/consent-individual_questions[2]
Mignot	16-Apr-2019 13:30:00	10		female	yes			yes	yes		yes	1_home		yes	1_primary	1_public	yes	04_health_professional		1_name_schisto 4_dose_pole	yes			01_school	no	17_no_MDA			01_all_together	no	yes	01_me		04_when_and_where	03_30_to_60_min													uuid:d874d6a6-2c2f-4df7-aadf-3b34794d2774	uuid:d874d6a6-2c2f-4df7-aadf-3b34794d2774/consent-individual_questions[1]
Alemtsehay	16-Apr-2019 13:43:00	14		female	yes			yes	yes		no			yes	1_primary	1_public	yes	01_teacher		5_none	no	25_other	Fear		no	07_fear_side_effects						10_other	No one	04_when_and_where	03_30_to_60_min													uuid:b199de70-287d-4b11-b417-bd0a3121aa24	uuid:b199de70-287d-4b11-b417-bd0a3121aa24/consent-individual_questions[1]
Yesetbalay	16-Apr-2019 13:47:00	12		female	no	01_absent																																										uuid:b199de70-287d-4b11-b417-bd0a3121aa24	uuid:b199de70-287d-4b11-b417-bd0a3121aa24/consent-individual_questions[2]
Metisha	16-Apr-2019 13:48:00	11		female	no	01_absent																																										uuid:b199de70-287d-4b11-b417-bd0a3121aa24	uuid:b199de70-287d-4b11-b417-bd0a3121aa24/consent-individual_questions[3]
Mihiret	16-Apr-2019 13:49:00	8		female	no	01_absent																																										uuid:b199de70-287d-4b11-b417-bd0a3121aa24	uuid:b199de70-287d-4b11-b417-bd0a3121aa24/consent-individual_questions[4]
Tigist	19-Apr-2019 02:00:00	6		female	no	01_absent																																										uuid:b199de70-287d-4b11-b417-bd0a3121aa24	uuid:b199de70-287d-4b11-b417-bd0a3121aa24/consent-individual_questions[5]
Engido	16-Apr-2019 14:02:00	8		male	yes			yes	yes		yes	2_school		yes	1_primary	1_public	yes	01_teacher		1_name_schisto 4_dose_pole	yes			01_school	no	25_other	No med		01_all_together	yes	yes	01_me		04_when_and_where	03_30_to_60_min													uuid:7da411bb-0ecc-4ad6-8c21-a98c7f8d4cd1	uuid:7da411bb-0ecc-4ad6-8c21-a98c7f8d4cd1/consent-individual_questions[1]
Meron	16-Apr-2019 14:10:00	8		female	yes			yes	yes		no			yes	1_primary	1_public	yes	01_teacher		5_none	no	09_tablets_too_large			no	12_drugs_ran_out						01_me		04_when_and_where	02_less_than_30_min													uuid:efbfed62-1470-4d22-88fa-f09c0e508f03	uuid:efbfed62-1470-4d22-88fa-f09c0e508f03/consent-individual_questions[1]
Membere	16-Apr-2019 14:17:00	9		female	yes			yes	yes		yes	2_school		yes	1_primary	1_public	yes	11_other	From other students	1_name_schisto 4_dose_pole	yes			01_school	no	12_drugs_ran_out			01_all_together	yes	yes	01_me		01_no_knowledge	02_less_than_30_min													uuid:a687cf17-834d-4859-9dcc-16c8ea773446	uuid:a687cf17-834d-4859-9dcc-16c8ea773446/consent-individual_questions[1]
Nebil	16-Apr-2019 14:27:00	7		male	yes			yes	yes		yes	2_school		yes	1_primary	1_public	yes	11_other	From students	1_name_schisto 4_dose_pole	yes			01_school	no	12_drugs_ran_out			01_all_together	yes	yes	01_me		04_when_and_where	02_less_than_30_min													uuid:ea7d1255-9f81-43f3-bf57-2cde5281788f	uuid:ea7d1255-9f81-43f3-bf57-2cde5281788f/consent-individual_questions[1]
Bahailu yirgalem	16-Apr-2019 14:36:00	7		male	yes			yes	yes		no			yes	1_primary	1_public	yes	01_teacher		1_name_schisto	no	25_other	They didn't asked me		no	25_other	The same					01_me		04_when_and_where	02_less_than_30_min													uuid:5a15b94b-f0e5-4180-ad8e-39343f17a671	uuid:5a15b94b-f0e5-4180-ad8e-39343f17a671/consent-individual_questions[1]
Daniel	18-Apr-2019 04:48:00	11		male	yes			yes	yes		no			yes	1_primary	1_public	yes	01_teacher		2_pzq 4_dose_pole	yes			01_school	no	12_drugs_ran_out			01_all_together	yes	yes	01_me		04_when_and_where	02_less_than_30_min													uuid:a0df53e3-d01a-4822-b000-81069b12a632	uuid:a0df53e3-d01a-4822-b000-81069b12a632/consent-individual_questions[1]
Adem	18-Apr-2019 04:48:00	9		male	yes			yes	yes		no			yes	1_primary	1_public	yes	01_teacher		2_pzq 4_dose_pole	yes			01_school	no	11_unknown			01_all_together	yes	yes	01_me		04_when_and_where	02_less_than_30_min													uuid:a0df53e3-d01a-4822-b000-81069b12a632	uuid:a0df53e3-d01a-4822-b000-81069b12a632/consent-individual_questions[2]
Brtukan adane	16-Apr-2019 14:58:00	10		female	yes			yes	yes		yes	2_school		yes	1_primary	1_public	yes	01_teacher		2_pzq	yes			01_school	no	12_drugs_ran_out			01_all_together	yes	yes	01_me		04_when_and_where	02_less_than_30_min													uuid:daa2ea25-842b-4732-93ea-807fc29a8812	uuid:daa2ea25-842b-4732-93ea-807fc29a8812/consent-individual_questions[1]
Tigist	16-Apr-2019 15:03:00	13		female	yes			yes	yes		yes	2_school		yes	1_primary	1_public	yes	01_teacher		1_name_schisto 4_dose_pole	yes			01_school	no	12_drugs_ran_out			01_all_together	yes	yes	01_me		04_when_and_where	02_less_than_30_min													uuid:daa2ea25-842b-4732-93ea-807fc29a8812	uuid:daa2ea25-842b-4732-93ea-807fc29a8812/consent-individual_questions[2]
Genet	16-Apr-2019 15:12:00	12		female	yes			yes	yes		yes	2_school		yes	1_primary	1_public	yes	01_teacher		2_pzq 3_alb 4_dose_pole	yes			01_school	yes			01_school	02_all_throughout_day	no	yes	01_me		03_where	02_less_than_30_min													uuid:937f84c5-2daa-4ee2-949d-e574682b9aa8	uuid:937f84c5-2daa-4ee2-949d-e574682b9aa8/consent-individual_questions[1]
Teddi	16-Apr-2019 15:17:00	6		male	yes			yes	yes		no			no			no			5_none	no	25_other	Not available in the school		no	25_other	The same					10_other	Not available	01_no_knowledge	02_less_than_30_min													uuid:937f84c5-2daa-4ee2-949d-e574682b9aa8	uuid:937f84c5-2daa-4ee2-949d-e574682b9aa8/consent-individual_questions[2]
Meskerem	19-Apr-2019 02:53:00	12		female	yes			yes	yes		no			yes	1_primary	1_public	yes	01_teacher		1_name_schisto 2_pzq 4_dose_pole	yes			01_school	yes			01_school	01_all_together	yes	yes	01_me		04_when_and_where	03_30_to_60_min													uuid:2e69ff5a-0ebc-4d07-9b08-0f8d253ec8f5	uuid:2e69ff5a-0ebc-4d07-9b08-0f8d253ec8f5/consent-individual_questions[1]
Seid yimer	17-Apr-2019 08:43:00	9		male	yes			yes	yes		yes	2_school		yes	1_primary	1_public	yes	01_teacher		1_name_schisto 4_dose_pole	yes			01_school	no	12_drugs_ran_out			01_all_together	yes	yes	01_me		04_when_and_where	01_zero													uuid:d4dbbccc-4c11-4572-9953-6eb7ec4d10a8	uuid:d4dbbccc-4c11-4572-9953-6eb7ec4d10a8/consent-individual_questions[1]
Awuniya adem	17-Apr-2019 08:53:00	9		female	yes			yes	yes		yes	2_school		yes	1_primary	1_public	yes	01_teacher		2_pzq 4_dose_pole	yes			01_school	yes			01_school	01_all_together	yes	yes	01_me		03_where	01_zero													uuid:ac82ccb7-d353-4903-9f84-9938b392fc04	uuid:ac82ccb7-d353-4903-9f84-9938b392fc04/consent-individual_questions[1]
Zeynu adem	17-Apr-2019 08:56:00	6		male	yes			yes	yes		yes	2_school		yes	1_primary	1_public	yes	01_teacher		2_pzq 4_dose_pole	yes			01_school	yes			01_school	01_all_together	yes	yes	01_me		03_where	01_zero													uuid:ac82ccb7-d353-4903-9f84-9938b392fc04	uuid:ac82ccb7-d353-4903-9f84-9938b392fc04/consent-individual_questions[2]
Zewdu abera	17-Apr-2019 09:07:00	11		male	yes			yes	yes		yes	2_school		yes	1_primary	1_public	yes	01_teacher		2_pzq 4_dose_pole	yes			01_school	yes			01_school	01_all_together	yes	yes	01_me		04_when_and_where	01_zero													uuid:a4a1467a-f9a2-4240-a2ad-0bb375658b38	uuid:a4a1467a-f9a2-4240-a2ad-0bb375658b38/consent-individual_questions[1]
Tesfanesh abera	17-Apr-2019 09:10:00	8		female	yes			yes	yes		yes	2_school		yes	1_primary	1_public	yes	01_teacher		1_name_schisto 4_dose_pole	yes			01_school	yes			01_school	01_all_together	yes	yes	01_me		03_where	01_zero													uuid:a4a1467a-f9a2-4240-a2ad-0bb375658b38	uuid:a4a1467a-f9a2-4240-a2ad-0bb375658b38/consent-individual_questions[2]
Emebet ahmed	17-Apr-2019 09:22:00	11		female	yes			yes	yes		yes	2_school		yes	1_primary	1_public	yes	01_teacher		2_pzq 3_alb 4_dose_pole	yes			01_school	yes			01_school	01_all_together	yes	yes	01_me		04_when_and_where	02_less_than_30_min													uuid:592f1fc2-0524-4c4f-b7fd-35d2eadbaa7b	uuid:592f1fc2-0524-4c4f-b7fd-35d2eadbaa7b/consent-individual_questions[1]
Jemal Ahmed	17-Apr-2019 09:24:00	14		male	yes			yes	yes		yes	2_school		yes	1_primary	1_public	yes	01_teacher		1_name_schisto 4_dose_pole	yes			01_school	yes			01_school	01_all_together	yes	yes	01_me		04_when_and_where	02_less_than_30_min													uuid:592f1fc2-0524-4c4f-b7fd-35d2eadbaa7b	uuid:592f1fc2-0524-4c4f-b7fd-35d2eadbaa7b/consent-individual_questions[2]
Yalemwork sete	17-Apr-2019 09:33:00	12		female	yes			yes	yes		yes	2_school		yes	1_primary	1_public	yes	01_teacher		1_name_schisto 2_pzq 3_alb 4_dose_pole	yes			01_school	yes			01_school	01_all_together	yes	yes	01_me		04_when_and_where	02_less_than_30_min													uuid:4c3f2419-6767-46b9-a4eb-a2677cfbfb3a	uuid:4c3f2419-6767-46b9-a4eb-a2677cfbfb3a/consent-individual_questions[1]
Temesgen sete	17-Apr-2019 09:35:00	7		male	yes			yes	yes		yes	2_school		yes	1_primary	1_public	yes	01_teacher		1_name_schisto 3_alb 4_dose_pole	yes			01_school	yes			01_school	01_all_together	yes	yes	01_me		04_when_and_where	02_less_than_30_min													uuid:4c3f2419-6767-46b9-a4eb-a2677cfbfb3a	uuid:4c3f2419-6767-46b9-a4eb-a2677cfbfb3a/consent-individual_questions[2]
Weldearegay tsegaw	17-Apr-2019 09:47:00	9		male	yes			yes	yes		yes	2_school		yes	1_primary	1_public	yes	11_other	From students	1_name_schisto 3_alb 4_dose_pole	yes			01_school	yes			01_school	01_all_together	yes	yes	01_me		04_when_and_where	02_less_than_30_min													uuid:36d8cfba-545d-437c-af8b-47b96d3127b5	uuid:36d8cfba-545d-437c-af8b-47b96d3127b5/consent-individual_questions[1]
Tesfanesh tsegaw	17-Apr-2019 09:50:00	13		female	yes			yes	yes		yes	2_school		yes	1_primary	1_public	yes	01_teacher		2_pzq 4_dose_pole	yes			01_school	yes			01_school	01_all_together	yes	yes	01_me		04_when_and_where	02_less_than_30_min													uuid:36d8cfba-545d-437c-af8b-47b96d3127b5	uuid:36d8cfba-545d-437c-af8b-47b96d3127b5/consent-individual_questions[2]
Fantaye	17-Apr-2019 10:09:00	14		female	yes			yes	yes		yes	2_school		yes	1_primary	1_public	yes	01_teacher		1_name_schisto 2_pzq 3_alb 4_dose_pole	yes			01_school	yes			01_school	01_all_together	yes	yes	01_me		04_when_and_where	02_less_than_30_min													uuid:535b5c6e-f3ac-452f-83d6-fe862446167a	uuid:535b5c6e-f3ac-452f-83d6-fe862446167a/consent-individual_questions[1]
Teyaye	17-Apr-2019 10:11:00	8		female	yes			yes	yes		yes	2_school		yes	1_primary	1_public	yes	01_teacher		1_name_schisto 3_alb 4_dose_pole	yes			01_school	yes			01_school	01_all_together	yes	yes	01_me		04_when_and_where	02_less_than_30_min													uuid:535b5c6e-f3ac-452f-83d6-fe862446167a	uuid:535b5c6e-f3ac-452f-83d6-fe862446167a/consent-individual_questions[2]
Tewachew	17-Apr-2019 10:12:00	11		male	yes			yes	yes		yes	1_home		yes	1_primary	1_public	yes	01_teacher		1_name_schisto 4_dose_pole	yes			01_school	yes			01_school	01_all_together	yes	yes	01_me		04_when_and_where	02_less_than_30_min													uuid:535b5c6e-f3ac-452f-83d6-fe862446167a	uuid:535b5c6e-f3ac-452f-83d6-fe862446167a/consent-individual_questions[3]
Amele belaynew	17-Apr-2019 12:55:00	14		female	yes			yes	yes		yes	2_school		yes	1_primary	1_public	yes	01_teacher		1_name_schisto 3_alb 4_dose_pole	yes			01_school	yes			01_school	01_all_together	yes	no	01_me		03_where	02_less_than_30_min													uuid:4237b3fd-d000-44d1-b238-53c3b5d9cfe0	uuid:4237b3fd-d000-44d1-b238-53c3b5d9cfe0/consent-individual_questions[1]
Yosef gizachew	17-Apr-2019 13:16:00	13		male	yes			yes	yes		yes	2_school		yes	1_primary	1_public	yes	01_teacher		1_name_schisto 2_pzq 4_dose_pole	yes			01_school	no	11_unknown			01_all_together	yes	yes	01_me		01_no_knowledge	02_less_than_30_min													uuid:951ac7e4-e05a-49fc-a7ea-d3feb7ac772a	uuid:951ac7e4-e05a-49fc-a7ea-d3feb7ac772a/consent-individual_questions[1]
Hana	17-Apr-2019 13:20:00	8		female	no	02_refused																																										uuid:951ac7e4-e05a-49fc-a7ea-d3feb7ac772a	uuid:951ac7e4-e05a-49fc-a7ea-d3feb7ac772a/consent-individual_questions[2]
Etenesh tadesse	17-Apr-2019 13:05:00	12		female	yes			yes	yes		yes	2_school		yes	1_primary	1_public	yes	01_teacher		1_name_schisto 3_alb	yes			01_school	yes			01_school	01_all_together	yes	yes	01_me		04_when_and_where	02_less_than_30_min													uuid:711537d0-08d4-4aaf-9440-91d517b9ef51	uuid:711537d0-08d4-4aaf-9440-91d517b9ef51/consent-individual_questions[1]
Tigist gebeyehu	17-Apr-2019 13:33:00	6		female	no	03_other	Not able to respond																																									uuid:d9aa2379-0162-4608-b830-a0a9b0c82f57	uuid:d9aa2379-0162-4608-b830-a0a9b0c82f57/consent-individual_questions[1]
Maritu	17-Apr-2019 13:40:00	9		female	yes			yes	yes		yes	2_school		yes	1_primary	1_public	yes	01_teacher		2_pzq	yes			01_school	no	12_drugs_ran_out			01_all_together	yes	yes	01_me		04_when_and_where	03_30_to_60_min													uuid:22ca7d54-0c4a-4d9d-9708-f7dc0c6646b3	uuid:22ca7d54-0c4a-4d9d-9708-f7dc0c6646b3/consent-individual_questions[1]
Addise	19-Apr-2019 02:38:00	11		female	no	01_absent																																										uuid:aa8dbc64-3bc0-4a9c-843b-adf0732baf30	uuid:aa8dbc64-3bc0-4a9c-843b-adf0732baf30/consent-individual_questions[1]
Habtamu	19-Apr-2019 02:39:00	9		male	yes			yes	yes		yes	2_school		yes	1_primary	1_public	yes	01_teacher		1_name_schisto 2_pzq 4_dose_pole	yes			01_school	no	12_drugs_ran_out			01_all_together	yes	yes	01_me		04_when_and_where	03_30_to_60_min													uuid:aa8dbc64-3bc0-4a9c-843b-adf0732baf30	uuid:aa8dbc64-3bc0-4a9c-843b-adf0732baf30/consent-individual_questions[2]
Ashenafi	19-Apr-2019 02:41:00	6		male	no	02_refused																																										uuid:aa8dbc64-3bc0-4a9c-843b-adf0732baf30	uuid:aa8dbc64-3bc0-4a9c-843b-adf0732baf30/consent-individual_questions[3]
Aberash mamush	17-Apr-2019 14:04:00	9		female	yes			yes	yes		yes	2_school		yes	1_primary	1_public	yes	11_other	From the students	2_pzq 3_alb 4_dose_pole	yes			01_school	yes			03_village_head_house	01_all_together	yes	yes	01_me		02_when	03_30_to_60_min													uuid:68783c25-06a2-4226-b5a9-b0b9e4c8075d	uuid:68783c25-06a2-4226-b5a9-b0b9e4c8075d/consent-individual_questions[1]
Halima jibril	15-Apr-2019 20:48:00	8		female	yes			yes	yes		no			yes	1_primary	1_public	yes	01_teacher		2_pzq 3_alb	yes			01_school	yes			01_school	03_all_different_days	yes	yes	05_teacher		03_where	02_less_than_30_min													uuid:0cd622d9-6ab9-4456-a44b-f3d7d9def339	uuid:0cd622d9-6ab9-4456-a44b-f3d7d9def339/consent-individual_questions[1]
Ramadan jibril	15-Apr-2019 20:59:00	10		male	yes			yes	yes		yes	1_home		yes	1_primary	1_public	yes	01_teacher		2_pzq 3_alb 4_dose_pole	yes			01_school	yes			01_school	03_all_different_days	yes	yes	01_me		03_where	02_less_than_30_min													uuid:0cd622d9-6ab9-4456-a44b-f3d7d9def339	uuid:0cd622d9-6ab9-4456-a44b-f3d7d9def339/consent-individual_questions[2]
Kalis mohamed	15-Apr-2019 21:33:00	6		male	yes			yes	yes		no			yes	1_primary	1_public	no			5_none	no	15_absent_from_school			no	15_absent_from_school						09_NA		01_no_knowledge	02_less_than_30_min													uuid:dc66ae44-97c7-4703-ad5e-8a526dcfbf6d	uuid:dc66ae44-97c7-4703-ad5e-8a526dcfbf6d/consent-individual_questions[1]
Ramadan mohamed	15-Apr-2019 21:46:00	8		male	yes			yes	yes		yes	1_home		yes	1_primary	1_public	yes	01_teacher		2_pzq 3_alb 4_dose_pole	yes			01_school	yes			01_school	01_all_together	yes	yes	01_me		03_where	02_less_than_30_min													uuid:dc66ae44-97c7-4703-ad5e-8a526dcfbf6d	uuid:dc66ae44-97c7-4703-ad5e-8a526dcfbf6d/consent-individual_questions[2]
Risko mohamed	15-Apr-2019 21:53:00	10		female	yes			yes	yes		yes	2_school		yes	1_primary	1_public	yes	01_teacher 04_health_professional		2_pzq 3_alb 4_dose_pole	yes			01_school	yes			01_school	01_all_together	yes	yes	01_me		03_where	02_less_than_30_min													uuid:dc66ae44-97c7-4703-ad5e-8a526dcfbf6d	uuid:dc66ae44-97c7-4703-ad5e-8a526dcfbf6d/consent-individual_questions[3]
Sena Jamal	16-Apr-2019 17:35:00	8		male	yes			yes	yes		no			yes	1_primary	1_public	no			2_pzq	yes			01_school	no	12_drugs_ran_out			05_some_not_all	yes	yes	08_health_professional		01_no_knowledge	02_less_than_30_min													uuid:805eac86-9fd9-4df5-b8a9-cf0391aefb6c	uuid:805eac86-9fd9-4df5-b8a9-cf0391aefb6c/consent-individual_questions[1]
Balise Abdela	16-Apr-2019 17:57:00	5		male	yes			yes	yes		yes	1_home		no			no			5_none	yes			02_home	yes			02_home	02_all_throughout_day	yes	yes	08_health_professional		01_no_knowledge	02_less_than_30_min													uuid:eaa49f3a-a4fd-4645-9b78-f29c3c18d516	uuid:eaa49f3a-a4fd-4645-9b78-f29c3c18d516/consent-individual_questions[1]
Kobra Abdela	16-Apr-2019 18:02:00	7		female	yes			yes	yes		no			yes	1_primary	1_public	yes	01_teacher		2_pzq 3_alb	yes			01_school	yes			01_school	01_all_together	yes	yes	08_health_professional		03_where	02_less_than_30_min													uuid:eaa49f3a-a4fd-4645-9b78-f29c3c18d516	uuid:eaa49f3a-a4fd-4645-9b78-f29c3c18d516/consent-individual_questions[2]
Ayantu Abdela	16-Apr-2019 18:08:00	10		female	yes			yes	yes		no			yes	1_primary	1_public	yes	04_health_professional		2_pzq 3_alb 4_dose_pole	yes			01_school	yes			01_school	01_all_together	yes	yes	08_health_professional		03_where	02_less_than_30_min													uuid:eaa49f3a-a4fd-4645-9b78-f29c3c18d516	uuid:eaa49f3a-a4fd-4645-9b78-f29c3c18d516/consent-individual_questions[3]
Magarsa Jamal	16-Apr-2019 21:46:00	14		male	yes			yes	yes		no			yes	1_primary	1_public	no			2_pzq 3_alb	yes			01_school	yes			01_school	01_all_together	yes	yes	01_me		03_where	02_less_than_30_min													uuid:3da057a2-9e7d-4589-af99-93d3c8ccf86d	uuid:3da057a2-9e7d-4589-af99-93d3c8ccf86d/consent-individual_questions[1]
Abdulnasir Jamal	16-Apr-2019 21:50:00	10		male	yes			yes	yes		no			yes	1_primary	1_public	no			2_pzq 3_alb	yes			01_school	yes			01_school	01_all_together	yes	yes	01_me		03_where	02_less_than_30_min													uuid:3da057a2-9e7d-4589-af99-93d3c8ccf86d	uuid:3da057a2-9e7d-4589-af99-93d3c8ccf86d/consent-individual_questions[2]
Chala Jamal	16-Apr-2019 21:54:00	8		male	yes			yes	yes		no			yes	1_primary	1_public	no			2_pzq 3_alb 4_dose_pole	yes			01_school	yes			01_school	01_all_together	yes	yes	08_health_professional		03_where	02_less_than_30_min													uuid:3da057a2-9e7d-4589-af99-93d3c8ccf86d	uuid:3da057a2-9e7d-4589-af99-93d3c8ccf86d/consent-individual_questions[3]
Murad Jamal	16-Apr-2019 21:56:00	5		male	yes			yes	yes		no			no			no			5_none	no	16_non_attending			no	16_non_attending						09_NA		01_no_knowledge	02_less_than_30_min													uuid:3da057a2-9e7d-4589-af99-93d3c8ccf86d	uuid:3da057a2-9e7d-4589-af99-93d3c8ccf86d/consent-individual_questions[4]
Chaltu Tofik	16-Apr-2019 22:12:00	8		female	yes			yes	yes		no			yes	1_primary	1_public	yes	01_teacher 04_health_professional		2_pzq 3_alb	yes			01_school	yes			01_school	01_all_together	yes	yes	08_health_professional		03_where	02_less_than_30_min													uuid:9117c4ee-5c4d-486f-a1a6-2461a6a9d6c9	uuid:9117c4ee-5c4d-486f-a1a6-2461a6a9d6c9/consent-individual_questions[1]
GADISA TOFIK	16-Apr-2019 22:16:00	10		male	yes			yes	yes		no			yes	1_primary	1_public	no			2_pzq 3_alb	yes			01_school	yes			01_school	01_all_together	yes	yes	03_Mother		01_no_knowledge	02_less_than_30_min													uuid:9117c4ee-5c4d-486f-a1a6-2461a6a9d6c9	uuid:9117c4ee-5c4d-486f-a1a6-2461a6a9d6c9/consent-individual_questions[2]
IMurtesa Tofik	16-Apr-2019 22:18:00	12		male	yes			yes	yes		yes	1_home		yes	1_primary	1_public	yes	01_teacher 04_health_professional		2_pzq 4_dose_pole	yes			01_school	yes			01_school	01_all_together	yes	yes	08_health_professional		01_no_knowledge	02_less_than_30_min													uuid:9117c4ee-5c4d-486f-a1a6-2461a6a9d6c9	uuid:9117c4ee-5c4d-486f-a1a6-2461a6a9d6c9/consent-individual_questions[3]
Masno Jamal	16-Apr-2019 22:30:00	5		female	yes			yes	yes		no			yes	1_primary	1_public	no			3_alb	yes			01_school	yes			01_school	01_all_together	yes	yes	02_Father		01_no_knowledge	02_less_than_30_min													uuid:4dcd51ff-56fa-4e1b-a24b-001aad1c8c25	uuid:4dcd51ff-56fa-4e1b-a24b-001aad1c8c25/consent-individual_questions[1]
Faysil Jamal	16-Apr-2019 22:41:00	12		male	yes			yes	yes		no			yes	1_primary	1_public	no			2_pzq 3_alb	yes			01_school	yes			01_school	01_all_together	yes	yes	01_me		01_no_knowledge	02_less_than_30_min													uuid:b2cd89bc-8d05-46b8-afdd-6f7ff43c869e	uuid:b2cd89bc-8d05-46b8-afdd-6f7ff43c869e/consent-individual_questions[1]
Sabrina Jamal	16-Apr-2019 22:43:00	8		female	yes			yes	yes		no			yes	1_primary	1_public	no			2_pzq 4_dose_pole	yes			01_school	yes			01_school	01_all_together	yes	yes	01_me		01_no_knowledge	02_less_than_30_min													uuid:b2cd89bc-8d05-46b8-afdd-6f7ff43c869e	uuid:b2cd89bc-8d05-46b8-afdd-6f7ff43c869e/consent-individual_questions[2]
Simaya jibril	16-Apr-2019 23:00:00	5		female	yes			yes	yes		no			no			no			5_none	unknown				unknown							09_NA		01_no_knowledge	02_less_than_30_min													uuid:b678029f-834a-43a4-9619-5c37cd53d742	uuid:b678029f-834a-43a4-9619-5c37cd53d742/consent-individual_questions[1]
Abdurahaman jibril	16-Apr-2019 23:02:00	6		male	yes			yes	yes		no			no			no			5_none	unknown				unknown							09_NA		01_no_knowledge	02_less_than_30_min													uuid:b678029f-834a-43a4-9619-5c37cd53d742	uuid:b678029f-834a-43a4-9619-5c37cd53d742/consent-individual_questions[2]
Biftu Jibiril	16-Apr-2019 23:03:00	10		female	yes			yes	yes		no			yes	1_primary	1_public	yes	04_health_professional		2_pzq 3_alb	yes			01_school	yes			01_school	01_all_together	yes	yes	01_me		03_where	02_less_than_30_min													uuid:b678029f-834a-43a4-9619-5c37cd53d742	uuid:b678029f-834a-43a4-9619-5c37cd53d742/consent-individual_questions[3]
Shukuri jibril	16-Apr-2019 23:06:00	12		female	yes			yes	yes		no			yes	1_primary	1_public	no			2_pzq 3_alb	yes			01_school	yes			01_school	01_all_together	yes	yes	01_me		01_no_knowledge	02_less_than_30_min													uuid:b678029f-834a-43a4-9619-5c37cd53d742	uuid:b678029f-834a-43a4-9619-5c37cd53d742/consent-individual_questions[4]
Yasmine jibril	16-Apr-2019 23:08:00	13		female	yes			yes	yes		no			yes	1_primary	1_public	yes	01_teacher 04_health_professional		2_pzq 3_alb	yes			01_school	yes			01_school	02_all_throughout_day	yes	yes	01_me		03_where	02_less_than_30_min													uuid:b678029f-834a-43a4-9619-5c37cd53d742	uuid:b678029f-834a-43a4-9619-5c37cd53d742/consent-individual_questions[5]
Juwade abduraman	16-Apr-2019 23:31:00	14		male	yes			yes	yes		no			yes	1_primary	1_public	no			2_pzq 3_alb	yes			01_school	yes			01_school	01_all_together	yes	yes	01_me		01_no_knowledge	02_less_than_30_min													uuid:6774cc6f-1f13-4ebd-99c4-6e4a33ae35c1	uuid:6774cc6f-1f13-4ebd-99c4-6e4a33ae35c1/consent-individual_questions[1]
Biftu abduraman	16-Apr-2019 23:33:00	11		female	yes			yes	yes		no			yes	1_primary	1_public	no			2_pzq 3_alb	yes			01_school	yes			01_school	01_all_together	yes	yes	01_me		01_no_knowledge	02_less_than_30_min													uuid:6774cc6f-1f13-4ebd-99c4-6e4a33ae35c1	uuid:6774cc6f-1f13-4ebd-99c4-6e4a33ae35c1/consent-individual_questions[2]
Munira anwar	16-Apr-2019 23:46:00	13		female	yes			yes	yes		no			yes	1_primary	1_public	no			2_pzq 3_alb	yes			01_school	yes			01_school	01_all_together	yes	yes	01_me		01_no_knowledge	02_less_than_30_min													uuid:63671a25-9b2b-461c-a3aa-d4a5f5313018	uuid:63671a25-9b2b-461c-a3aa-d4a5f5313018/consent-individual_questions[1]
Lalise Anwar	16-Apr-2019 23:48:00	9		female	yes			yes	yes		no			yes	1_primary	1_public	no			2_pzq 3_alb	yes			01_school	yes			01_school	01_all_together	yes	yes	01_me		01_no_knowledge	02_less_than_30_min													uuid:63671a25-9b2b-461c-a3aa-d4a5f5313018	uuid:63671a25-9b2b-461c-a3aa-d4a5f5313018/consent-individual_questions[2]
Bari Anwar	16-Apr-2019 23:49:00	7		male	yes			yes	yes		no			yes	1_primary	1_public	no			2_pzq 3_alb	yes			01_school	yes			01_school	01_all_together	yes	yes	08_health_professional		01_no_knowledge	02_less_than_30_min													uuid:63671a25-9b2b-461c-a3aa-d4a5f5313018	uuid:63671a25-9b2b-461c-a3aa-d4a5f5313018/consent-individual_questions[3]
Alamudin Anwar	16-Apr-2019 23:51:00	5		male	yes			yes	yes		no			yes	1_primary	1_public	no			2_pzq 3_alb	yes			01_school	yes			01_school	01_all_together	yes	yes	08_health_professional		01_no_knowledge	02_less_than_30_min													uuid:63671a25-9b2b-461c-a3aa-d4a5f5313018	uuid:63671a25-9b2b-461c-a3aa-d4a5f5313018/consent-individual_questions[4]
Ashabir moges	17-Apr-2019 00:05:00	14		male	yes			yes	yes		no			yes	1_primary	1_public	no			2_pzq 3_alb	yes			01_school	yes			01_school	01_all_together	yes	yes	01_me		01_no_knowledge	02_less_than_30_min													uuid:031fadf6-5e6c-44ba-85f6-263e9be49e5b	uuid:031fadf6-5e6c-44ba-85f6-263e9be49e5b/consent-individual_questions[1]
Yetnabrsh moges	17-Apr-2019 00:06:00	5		female	yes			yes	yes		no			yes	1_primary	1_public	no			2_pzq 3_alb	yes			01_school	yes			01_school	01_all_together	yes	yes	08_health_professional		01_no_knowledge	02_less_than_30_min													uuid:031fadf6-5e6c-44ba-85f6-263e9be49e5b	uuid:031fadf6-5e6c-44ba-85f6-263e9be49e5b/consent-individual_questions[2]
Najatu ahmadin	17-Apr-2019 00:16:00	9		female	yes			yes	yes		no			yes	1_primary	1_public	yes	01_teacher 04_health_professional		2_pzq 3_alb	yes			01_school	yes			01_school	01_all_together	yes	yes	08_health_professional		01_no_knowledge	02_less_than_30_min													uuid:bdf4ac5a-8c53-43f1-ab81-60467ab64539	uuid:bdf4ac5a-8c53-43f1-ab81-60467ab64539/consent-individual_questions[1]
Chaltu amhadin	17-Apr-2019 00:17:00	5		female	yes			yes	yes		no			yes	1_primary	1_public	no			2_pzq 3_alb	yes			01_school	yes			01_school	01_all_together	yes	yes	08_health_professional		01_no_knowledge	02_less_than_30_min													uuid:bdf4ac5a-8c53-43f1-ab81-60467ab64539	uuid:bdf4ac5a-8c53-43f1-ab81-60467ab64539/consent-individual_questions[2]
Ahmedriyad mohamed	17-Apr-2019 00:30:00	12		male	yes			yes	yes		no			yes	1_primary	1_public	no			2_pzq 3_alb	yes			01_school	yes			01_school	01_all_together	yes	yes	01_me		01_no_knowledge	02_less_than_30_min													uuid:a8550467-5001-401a-a1a2-eb60aee539dd	uuid:a8550467-5001-401a-a1a2-eb60aee539dd/consent-individual_questions[1]
Kasna mohamed	17-Apr-2019 00:31:00	10		female	yes			yes	yes		no			yes	1_primary	1_public	no			2_pzq 3_alb	yes			01_school	yes			01_school	01_all_together	yes	yes	08_health_professional		01_no_knowledge	02_less_than_30_min													uuid:a8550467-5001-401a-a1a2-eb60aee539dd	uuid:a8550467-5001-401a-a1a2-eb60aee539dd/consent-individual_questions[2]
Meto Abraham	17-Apr-2019 00:43:00	8		female	yes			yes	yes		no			yes	1_primary	1_public	no			2_pzq 3_alb	yes			01_school	yes			01_school	01_all_together	yes	yes	08_health_professional		01_no_knowledge	02_less_than_30_min													uuid:c7a6ca5d-2e26-41de-99e1-caf486e88c5c	uuid:c7a6ca5d-2e26-41de-99e1-caf486e88c5c/consent-individual_questions[1]
Imaji abram	17-Apr-2019 00:45:00	6		male	yes			yes	yes		no			yes	1_primary	1_public	no			2_pzq 3_alb 4_dose_pole	yes			01_school	yes			01_school	01_all_together	yes	yes	08_health_professional		01_no_knowledge	02_less_than_30_min													uuid:c7a6ca5d-2e26-41de-99e1-caf486e88c5c	uuid:c7a6ca5d-2e26-41de-99e1-caf486e88c5c/consent-individual_questions[2]
Kenenisa abram	17-Apr-2019 00:46:00	13		male	yes			yes	yes		no			yes	1_primary	1_public	no			2_pzq 3_alb 4_dose_pole	yes			01_school	yes			01_school	01_all_together	yes	yes	08_health_professional		01_no_knowledge	02_less_than_30_min													uuid:c7a6ca5d-2e26-41de-99e1-caf486e88c5c	uuid:c7a6ca5d-2e26-41de-99e1-caf486e88c5c/consent-individual_questions[3]
Jamal ahmednur	17-Apr-2019 00:54:00	13		male	yes			yes	yes		no			yes	1_primary	1_public	no			2_pzq 3_alb	yes			01_school	yes			01_school	03_all_different_days	yes	yes	01_me		01_no_knowledge	02_less_than_30_min													uuid:ae324fd7-30f8-410e-9b99-9553b0f7a7f9	uuid:ae324fd7-30f8-410e-9b99-9553b0f7a7f9/consent-individual_questions[1]
Bari amhadnur	17-Apr-2019 00:56:00	9		male	yes			yes	yes		no			yes	1_primary	1_public	no			2_pzq 3_alb	yes			01_school	yes			01_school	03_all_different_days	yes	yes	01_me		01_no_knowledge	02_less_than_30_min													uuid:ae324fd7-30f8-410e-9b99-9553b0f7a7f9	uuid:ae324fd7-30f8-410e-9b99-9553b0f7a7f9/consent-individual_questions[2]
Surafel shambali	17-Apr-2019 17:17:00	12		male	yes			yes	yes		no			yes	1_primary	1_public	no			5_none	no	07_fear_side_effects			no	07_fear_side_effects						01_me		01_no_knowledge	02_less_than_30_min													uuid:a6bb320c-d06c-407d-980c-9fd6d2d41196	uuid:a6bb320c-d06c-407d-980c-9fd6d2d41196/consent-individual_questions[1]
Abadula shambali	17-Apr-2019 17:18:00	8		male	yes			yes	yes		no			yes	1_primary	1_public	no			5_none	no	07_fear_side_effects			no	07_fear_side_effects						01_me		01_no_knowledge	02_less_than_30_min													uuid:a6bb320c-d06c-407d-980c-9fd6d2d41196	uuid:a6bb320c-d06c-407d-980c-9fd6d2d41196/consent-individual_questions[2]
Fami nuradin	17-Apr-2019 17:32:00	9		male	yes			yes	yes		no			yes	1_primary	1_public	no			2_pzq 3_alb 4_dose_pole	yes			01_school	yes			01_school	03_all_different_days	yes	yes	01_me		03_where	02_less_than_30_min													uuid:c63bcffc-56d4-41a3-bc2f-17350d4d8ec1	uuid:c63bcffc-56d4-41a3-bc2f-17350d4d8ec1/consent-individual_questions[1]
Arafat abram	17-Apr-2019 17:46:00	11		male	yes			yes	yes		no			yes	1_primary	1_public	no			2_pzq 3_alb 4_dose_pole	yes			01_school	yes			01_school	03_all_different_days	yes	yes	08_health_professional		01_no_knowledge	02_less_than_30_min													uuid:7fffcf7c-2877-45b1-8971-739ba7187e16	uuid:7fffcf7c-2877-45b1-8971-739ba7187e16/consent-individual_questions[1]
Moti abram	17-Apr-2019 17:48:00	6		male	yes			yes	yes		no			yes	1_primary	1_public	no			5_none	no	10_rumours			no	10_rumours						01_me		01_no_knowledge	02_less_than_30_min													uuid:7fffcf7c-2877-45b1-8971-739ba7187e16	uuid:7fffcf7c-2877-45b1-8971-739ba7187e16/consent-individual_questions[2]
Dachas abram	17-Apr-2019 17:52:00	8		male	yes			yes	yes		no			yes	1_primary	1_public	no			5_none	no	10_rumours			no	10_rumours						01_me		01_no_knowledge	02_less_than_30_min													uuid:7fffcf7c-2877-45b1-8971-739ba7187e16	uuid:7fffcf7c-2877-45b1-8971-739ba7187e16/consent-individual_questions[3]
Abel Tashoma	17-Apr-2019 18:18:00	10		male	yes			yes	yes		no			yes	1_primary	1_public	no			2_pzq 3_alb 4_dose_pole	yes			01_school	yes			01_school	03_all_different_days	yes	yes	01_me		01_no_knowledge	02_less_than_30_min													uuid:cf52ae30-ac69-496c-a604-f2e09f429002	uuid:cf52ae30-ac69-496c-a604-f2e09f429002/consent-individual_questions[1]
Dagim Tashoma	17-Apr-2019 18:19:00	5		male	yes			yes	yes		no			no			no			5_none	no	16_non_attending			no	16_non_attending						09_NA		01_no_knowledge	02_less_than_30_min													uuid:cf52ae30-ac69-496c-a604-f2e09f429002	uuid:cf52ae30-ac69-496c-a604-f2e09f429002/consent-individual_questions[2]
Ibrahim abdimume	17-Apr-2019 18:03:00	13		male	yes			yes	yes		no			yes	1_primary	1_public	no			5_none	no	07_fear_side_effects			no	07_fear_side_effects						01_me		01_no_knowledge	02_less_than_30_min													uuid:eb2f1a97-f0c1-4025-8091-d1af404d8822	uuid:eb2f1a97-f0c1-4025-8091-d1af404d8822/consent-individual_questions[1]
Bushura abdimume	17-Apr-2019 18:07:00	14		male	yes			yes	yes		no			yes	2_secondary	1_public	no			5_none	no	07_fear_side_effects			no	07_fear_side_effects						01_me		01_no_knowledge	02_less_than_30_min													uuid:eb2f1a97-f0c1-4025-8091-d1af404d8822	uuid:eb2f1a97-f0c1-4025-8091-d1af404d8822/consent-individual_questions[2]
Ramadan abdimume	17-Apr-2019 19:19:00	14		male	yes			yes	yes		no			yes	2_secondary	1_public	no			5_none	no	18_unaware			no	18_unaware						09_NA		01_no_knowledge	02_less_than_30_min													uuid:6e54bf42-615a-4cf5-8e66-c0b4e7de8080	uuid:6e54bf42-615a-4cf5-8e66-c0b4e7de8080/consent-individual_questions[1]
Asanti Abdimume	17-Apr-2019 19:23:00	11		female	yes			yes	yes		no			yes	1_primary	1_public	yes	04_health_professional		2_pzq 3_alb	yes			01_school	yes			01_school	03_all_different_days	yes	yes	01_me		01_no_knowledge	02_less_than_30_min													uuid:6e54bf42-615a-4cf5-8e66-c0b4e7de8080	uuid:6e54bf42-615a-4cf5-8e66-c0b4e7de8080/consent-individual_questions[2]
Arafat Abdimume	17-Apr-2019 19:26:00	13		female	yes			yes	yes		no			yes	1_primary	1_public	yes	01_teacher		2_pzq 3_alb 4_dose_pole	yes			01_school	yes			01_school	03_all_different_days	yes	yes	01_me		01_no_knowledge	02_less_than_30_min													uuid:6e54bf42-615a-4cf5-8e66-c0b4e7de8080	uuid:6e54bf42-615a-4cf5-8e66-c0b4e7de8080/consent-individual_questions[3]
Sumeya Abdimume	17-Apr-2019 19:27:00	7		female	yes			yes	yes		no			yes	1_primary	1_public	yes	01_teacher		2_pzq 3_alb	yes			01_school	yes			01_school	03_all_different_days	yes	yes	01_me		01_no_knowledge	02_less_than_30_min													uuid:6e54bf42-615a-4cf5-8e66-c0b4e7de8080	uuid:6e54bf42-615a-4cf5-8e66-c0b4e7de8080/consent-individual_questions[4]
Junyadin Wasi	17-Apr-2019 18:37:00	12		male	yes			yes	yes		no			yes	1_primary	1_public	yes	01_teacher 04_health_professional		2_pzq 3_alb 4_dose_pole	yes			01_school	yes			01_school	03_all_different_days	yes	yes	01_me		03_where	02_less_than_30_min													uuid:a68014c0-1030-408d-975d-c6042940463e	uuid:a68014c0-1030-408d-975d-c6042940463e/consent-individual_questions[1]
Hayu wasi	17-Apr-2019 18:38:00	6		male	yes			yes	yes		no			no			no			5_none	no	16_non_attending			no	16_non_attending						09_NA		01_no_knowledge	02_less_than_30_min													uuid:a68014c0-1030-408d-975d-c6042940463e	uuid:a68014c0-1030-408d-975d-c6042940463e/consent-individual_questions[2]
Niya wasi	17-Apr-2019 18:40:00	9		female	yes			yes	yes		no			yes	1_primary	1_public	no			2_pzq 3_alb	yes			01_school	yes			01_school	03_all_different_days	yes	yes	01_me		03_where	02_less_than_30_min													uuid:a68014c0-1030-408d-975d-c6042940463e	uuid:a68014c0-1030-408d-975d-c6042940463e/consent-individual_questions[3]
Samira ziyad	17-Apr-2019 19:41:00	6		female	yes			yes	yes		no			yes	1_primary	1_public	no			5_none	no	11_unknown			no	11_unknown						09_NA		01_no_knowledge	02_less_than_30_min													uuid:015bfeaf-62dd-43bf-b2ed-cb6751fc0ddb	uuid:015bfeaf-62dd-43bf-b2ed-cb6751fc0ddb/consent-individual_questions[1]
Kazna aAbdisha	17-Apr-2019 19:57:00	10		female	yes			yes	yes		no			no			no			5_none	unknown				unknown							09_NA		01_no_knowledge	03_30_to_60_min													uuid:c5dc0a38-1e04-4af8-8e26-a5decbcfeb65	uuid:c5dc0a38-1e04-4af8-8e26-a5decbcfeb65/consent-individual_questions[1]
Badasa Musa	17-Apr-2019 20:01:00	8		male	yes			yes	yes		no			no			no			5_none	unknown				unknown							09_NA		01_no_knowledge	03_30_to_60_min													uuid:c5dc0a38-1e04-4af8-8e26-a5decbcfeb65	uuid:c5dc0a38-1e04-4af8-8e26-a5decbcfeb65/consent-individual_questions[2]
Ramadan mohamed	17-Apr-2019 20:27:00	9		male	yes			yes	yes		no			yes	1_primary	1_public	no			5_none	no	15_absent_from_school			no	15_absent_from_school						01_me		01_no_knowledge	02_less_than_30_min													uuid:e08dd907-121e-4823-8f22-a9a5e1ad8eab	uuid:e08dd907-121e-4823-8f22-a9a5e1ad8eab/consent-individual_questions[1]
Anisa Dawit	17-Apr-2019 20:15:00	13		female	yes			yes	yes		no			yes	1_primary	1_public	yes	01_teacher		2_pzq 3_alb	yes			01_school	yes			01_school	03_all_different_days	yes	yes	01_me		01_no_knowledge	02_less_than_30_min													uuid:6115961d-dcaf-4783-baef-42f76117bab1	uuid:6115961d-dcaf-4783-baef-42f76117bab1/consent-individual_questions[1]
Magarsa Dawit	17-Apr-2019 20:19:00	8		male	yes			yes	yes		no			yes	1_primary	1_public	no			2_pzq 3_alb 4_dose_pole	yes			01_school	yes			01_school	03_all_different_days	yes	yes	01_me		01_no_knowledge	02_less_than_30_min													uuid:6115961d-dcaf-4783-baef-42f76117bab1	uuid:6115961d-dcaf-4783-baef-42f76117bab1/consent-individual_questions[2]
Samira Amir	17-Apr-2019 20:39:00	6		female	yes			yes	yes		no			yes	1_primary	1_public	no			5_none	yes			01_school	yes			01_school	03_all_different_days	yes	yes	08_health_professional		01_no_knowledge	02_less_than_30_min													uuid:64b832af-1a2c-41df-8bd0-1a8ca6581adb	uuid:64b832af-1a2c-41df-8bd0-1a8ca6581adb/consent-individual_questions[1]
Fayo mohamed	17-Apr-2019 20:48:00	13		female	yes			yes	yes		no			yes	1_primary	1_public	no			5_none	unknown				unknown							09_NA		01_no_knowledge	02_less_than_30_min													uuid:46515758-151d-4647-a974-051ba87ee263	uuid:46515758-151d-4647-a974-051ba87ee263/consent-individual_questions[1]
Lensa mohamed	17-Apr-2019 20:50:00	9		female	yes			yes	yes		no			yes	1_primary	1_public	no			5_none	no	10_rumours			no	10_rumours						09_NA		01_no_knowledge	02_less_than_30_min													uuid:46515758-151d-4647-a974-051ba87ee263	uuid:46515758-151d-4647-a974-051ba87ee263/consent-individual_questions[2]
Milkesa mohamed	17-Apr-2019 20:52:00	5		male	yes			yes	yes		no			no			no			5_none	unknown				unknown							09_NA		01_no_knowledge	02_less_than_30_min													uuid:46515758-151d-4647-a974-051ba87ee263	uuid:46515758-151d-4647-a974-051ba87ee263/consent-individual_questions[3]
Farida shamsadin	17-Apr-2019 21:04:00	12		female	yes			yes	yes		no			yes	1_primary	1_public	yes	01_teacher 04_health_professional		2_pzq 3_alb	yes			01_school	yes			01_school	03_all_different_days	yes	yes	01_me		03_where	02_less_than_30_min													uuid:38ade6db-51dc-4128-982e-48f2c0cd1d33	uuid:38ade6db-51dc-4128-982e-48f2c0cd1d33/consent-individual_questions[1]
Roba shamsadin	17-Apr-2019 21:06:00	11		male	yes			yes	yes		no			yes	1_primary	1_public	yes	01_teacher 04_health_professional		2_pzq 3_alb	yes			01_school	yes			01_school	03_all_different_days	yes	yes	01_me		01_no_knowledge	02_less_than_30_min													uuid:38ade6db-51dc-4128-982e-48f2c0cd1d33	uuid:38ade6db-51dc-4128-982e-48f2c0cd1d33/consent-individual_questions[2]
Ramadan shamsadin	17-Apr-2019 21:07:00	9		male	yes			yes	yes		no			yes	1_primary	1_public	yes	04_health_professional		2_pzq 3_alb	yes			01_school	yes			01_school	03_all_different_days	yes	yes	01_me		01_no_knowledge	02_less_than_30_min													uuid:38ade6db-51dc-4128-982e-48f2c0cd1d33	uuid:38ade6db-51dc-4128-982e-48f2c0cd1d33/consent-individual_questions[3]
Bahar abdurazak	17-Apr-2019 21:16:00	5		male	yes			yes	yes		no			no			no			5_none	unknown				unknown							09_NA		01_no_knowledge	02_less_than_30_min													uuid:bb1d5e45-864b-4227-9df4-867a8847c553	uuid:bb1d5e45-864b-4227-9df4-867a8847c553/consent-individual_questions[1]
Ahadid abdurazak	17-Apr-2019 21:17:00	10		male	yes			yes	yes		no			yes	1_primary	1_public	yes	04_health_professional		2_pzq 3_alb 4_dose_pole	yes			01_school	yes			01_school	03_all_different_days	yes	yes	09_NA		01_no_knowledge	02_less_than_30_min													uuid:bb1d5e45-864b-4227-9df4-867a8847c553	uuid:bb1d5e45-864b-4227-9df4-867a8847c553/consent-individual_questions[2]
Nayili abdurazak	17-Apr-2019 21:18:00	13		female	yes			yes	yes		no			yes	1_primary	1_public	yes	04_health_professional		2_pzq 3_alb 4_dose_pole	yes			01_school	yes			01_school	03_all_different_days	yes	yes	01_me		01_no_knowledge	02_less_than_30_min													uuid:bb1d5e45-864b-4227-9df4-867a8847c553	uuid:bb1d5e45-864b-4227-9df4-867a8847c553/consent-individual_questions[3]
Kulo ahmadin	17-Apr-2019 21:28:00	14		female	yes			yes	yes		no			yes	1_primary	1_public	no			2_pzq 3_alb 4_dose_pole	yes			01_school	yes			01_school	03_all_different_days	yes	yes	01_me		01_no_knowledge	02_less_than_30_min													uuid:b11eeb03-f860-4651-ac36-925143f33dd7	uuid:b11eeb03-f860-4651-ac36-925143f33dd7/consent-individual_questions[1]
Bontu ahmadin	17-Apr-2019 21:29:00	12		female	yes			yes	yes		no			yes	1_primary	1_public	yes	04_health_professional		2_pzq 3_alb 4_dose_pole	yes			01_school	yes			01_school	03_all_different_days	yes	yes	01_me		01_no_knowledge	02_less_than_30_min													uuid:b11eeb03-f860-4651-ac36-925143f33dd7	uuid:b11eeb03-f860-4651-ac36-925143f33dd7/consent-individual_questions[2]
Junyadin Ahmed	17-Apr-2019 21:30:00	9		male	yes			yes	yes		no			yes	1_primary	1_public	no			2_pzq 3_alb 4_dose_pole	yes			01_school	yes			01_school	03_all_different_days	yes	yes	01_me		02_when	02_less_than_30_min													uuid:b11eeb03-f860-4651-ac36-925143f33dd7	uuid:b11eeb03-f860-4651-ac36-925143f33dd7/consent-individual_questions[3]
Hasan ahmadin	17-Apr-2019 21:32:00	6		male	yes			yes	yes		no			yes	1_primary	1_public	yes	04_health_professional		2_pzq 3_alb	yes			01_school	yes			01_school	03_all_different_days	yes	yes	03_Mother		01_no_knowledge	02_less_than_30_min													uuid:b11eeb03-f860-4651-ac36-925143f33dd7	uuid:b11eeb03-f860-4651-ac36-925143f33dd7/consent-individual_questions[4]
Huseen ahmadin	17-Apr-2019 21:33:00	6		male	yes			yes	yes		no			yes	1_primary	1_public	no			2_pzq 3_alb	yes			01_school	yes			01_school	03_all_different_days	yes	yes	03_Mother		01_no_knowledge	02_less_than_30_min													uuid:b11eeb03-f860-4651-ac36-925143f33dd7	uuid:b11eeb03-f860-4651-ac36-925143f33dd7/consent-individual_questions[5]
Chaltu mohamed	18-Apr-2019 15:55:00	12		female	yes			yes	yes		no			yes	1_primary	1_public	yes	01_teacher 04_health_professional		2_pzq 3_alb	yes			01_school	yes			01_school	03_all_different_days	yes	yes	08_health_professional		01_no_knowledge	02_less_than_30_min													uuid:3e251749-e077-4984-a503-d7f0c3fa58a5	uuid:3e251749-e077-4984-a503-d7f0c3fa58a5/consent-individual_questions[1]
Nadiya mohamed	18-Apr-2019 15:56:00	8		female	yes			yes	yes		no			yes	1_primary	1_public	yes	01_teacher		2_pzq 3_alb	yes			01_school	yes			01_school	01_all_together	yes	yes	08_health_professional		03_where	02_less_than_30_min													uuid:3e251749-e077-4984-a503-d7f0c3fa58a5	uuid:3e251749-e077-4984-a503-d7f0c3fa58a5/consent-individual_questions[2]
Misira mohamed	18-Apr-2019 15:59:00	13		female	yes			yes	yes		no			yes	1_primary	1_public	no			2_pzq 3_alb 4_dose_pole	yes			01_school	yes			01_school	01_all_together	yes	yes	01_me		03_where	02_less_than_30_min													uuid:3e251749-e077-4984-a503-d7f0c3fa58a5	uuid:3e251749-e077-4984-a503-d7f0c3fa58a5/consent-individual_questions[3]
Saliya mohamed	18-Apr-2019 16:04:00	5		female	yes			yes	yes		no			yes	1_primary	1_public	yes	01_teacher		2_pzq 3_alb 4_dose_pole	yes			01_school	yes			01_school	01_all_together	yes	yes	03_Mother		01_no_knowledge	02_less_than_30_min													uuid:3e251749-e077-4984-a503-d7f0c3fa58a5	uuid:3e251749-e077-4984-a503-d7f0c3fa58a5/consent-individual_questions[4]
Mustakima mohamed	18-Apr-2019 16:16:00	7		female	yes			yes	yes		no			yes	1_primary	1_public	no			5_none	no	10_rumours			no	10_rumours						01_me		01_no_knowledge	02_less_than_30_min													uuid:601f29a3-0d48-4140-bbfb-7372a3e8f2a4	uuid:601f29a3-0d48-4140-bbfb-7372a3e8f2a4/consent-individual_questions[1]
Riyadh nasir	18-Apr-2019 16:24:00	9		male	yes			yes	yes		no			yes	1_primary	1_public	yes	01_teacher 04_health_professional 06_radio		2_pzq 3_alb 4_dose_pole	yes			01_school	yes			01_school	01_all_together	yes	yes	08_health_professional		03_where	02_less_than_30_min													uuid:b0bdc439-4c82-4059-9326-45c487259a29	uuid:b0bdc439-4c82-4059-9326-45c487259a29/consent-individual_questions[1]
Adinan andi	18-Apr-2019 16:55:00	8		male	yes			yes	yes		no			yes	1_primary	1_public	yes	01_teacher 04_health_professional		2_pzq 3_alb	yes			01_school	yes			01_school	01_all_together	yes	yes	01_me		01_no_knowledge	02_less_than_30_min													uuid:bb990345-2d20-4e10-b807-07697bc7acac	uuid:bb990345-2d20-4e10-b807-07697bc7acac/consent-individual_questions[1]
Sudeysi abadir	18-Apr-2019 16:40:00	7		female	yes			yes	yes		yes	1_home		no			no			5_none	yes			02_home	yes			02_home	01_all_together	yes	yes	01_me		01_no_knowledge	02_less_than_30_min													uuid:ed724748-f743-48af-b185-aef7093963e3	uuid:ed724748-f743-48af-b185-aef7093963e3/consent-individual_questions[1]
Shagari abadir	18-Apr-2019 16:42:00	5		male	yes			yes	yes		no			no			yes	04_health_professional		2_pzq 3_alb	yes			02_home	yes			02_home	01_all_together	yes	yes	02_Father		01_no_knowledge	02_less_than_30_min													uuid:ed724748-f743-48af-b185-aef7093963e3	uuid:ed724748-f743-48af-b185-aef7093963e3/consent-individual_questions[2]
Abdulaziz yasin	18-Apr-2019 17:10:00	12		male	yes			yes	yes		no			yes	1_primary	1_public	yes	01_teacher		2_pzq 3_alb	yes			01_school	no	12_drugs_ran_out			05_some_not_all	yes	yes	01_me		01_no_knowledge	03_30_to_60_min													uuid:8363b5e0-9a87-40c4-a096-c78952315a92	uuid:8363b5e0-9a87-40c4-a096-c78952315a92/consent-individual_questions[1]
Ahmadin yasin	18-Apr-2019 17:13:00	9		male	yes			yes	yes		no			yes	1_primary	1_public	yes	01_teacher 04_health_professional		2_pzq 3_alb	no	12_drugs_ran_out			yes			01_school	05_some_not_all	yes	yes	01_me		01_no_knowledge	03_30_to_60_min													uuid:8363b5e0-9a87-40c4-a096-c78952315a92	uuid:8363b5e0-9a87-40c4-a096-c78952315a92/consent-individual_questions[2]
Murad yasin	18-Apr-2019 17:16:00	6		male	yes			yes	yes		no			no			no			5_none	no	16_non_attending			no	16_non_attending						09_NA		01_no_knowledge	03_30_to_60_min													uuid:8363b5e0-9a87-40c4-a096-c78952315a92	uuid:8363b5e0-9a87-40c4-a096-c78952315a92/consent-individual_questions[3]
Nayili yasin	18-Apr-2019 17:17:00	5		female	yes			yes	yes		no			no			no			5_none	unknown				unknown							09_NA		01_no_knowledge	03_30_to_60_min													uuid:8363b5e0-9a87-40c4-a096-c78952315a92	uuid:8363b5e0-9a87-40c4-a096-c78952315a92/consent-individual_questions[4]
Ibsitu Ahmed	18-Apr-2019 17:44:00	10		female	yes			yes	yes		no			yes	1_primary	1_public	yes	04_health_professional		2_pzq 3_alb 4_dose_pole	yes			01_school	yes			01_school	01_all_together	yes	yes	01_me		03_where	03_30_to_60_min													uuid:d48baba0-62cb-4a2f-8b4c-80e409c2627b	uuid:d48baba0-62cb-4a2f-8b4c-80e409c2627b/consent-individual_questions[1]
Nanati Ahmed	18-Apr-2019 17:45:00	8		female	yes			yes	yes		no			yes	1_primary	1_public	yes	01_teacher 04_health_professional		2_pzq 3_alb	yes			01_school	yes			01_school	01_all_together	yes	yes	01_me		03_where	03_30_to_60_min													uuid:d48baba0-62cb-4a2f-8b4c-80e409c2627b	uuid:d48baba0-62cb-4a2f-8b4c-80e409c2627b/consent-individual_questions[2]
Obsa Ahmed	18-Apr-2019 17:34:00	10		male	yes			yes	yes		no			yes	1_primary	1_public	no			5_none	no	15_absent_from_school			no	15_absent_from_school						01_me		01_no_knowledge	03_30_to_60_min													uuid:ef10bc5d-b41d-4927-9082-94bdca1b9311	uuid:ef10bc5d-b41d-4927-9082-94bdca1b9311/consent-individual_questions[1]
Shaban Ahmed	18-Apr-2019 17:37:00	7		male	yes			yes	yes		no			no			no			5_none	no	16_non_attending			no	16_non_attending						01_me		01_no_knowledge	03_30_to_60_min													uuid:ef10bc5d-b41d-4927-9082-94bdca1b9311	uuid:ef10bc5d-b41d-4927-9082-94bdca1b9311/consent-individual_questions[2]
Badasa badurdin	18-Apr-2019 17:54:00	8		male	yes			yes	yes		no			yes	1_primary	1_public	yes	01_teacher		2_pzq	yes			01_school	no	12_drugs_ran_out			05_some_not_all	yes	yes	01_me		01_no_knowledge	03_30_to_60_min													uuid:d3bb64df-1283-4de5-88a9-4c0644aff0ef	uuid:d3bb64df-1283-4de5-88a9-4c0644aff0ef/consent-individual_questions[1]
Gadise badurdin	18-Apr-2019 17:56:00	6		female	yes			yes	yes		no			no			no			5_none	no	16_non_attending			no	16_non_attending						09_NA		01_no_knowledge	03_30_to_60_min													uuid:d3bb64df-1283-4de5-88a9-4c0644aff0ef	uuid:d3bb64df-1283-4de5-88a9-4c0644aff0ef/consent-individual_questions[2]
Kabula mumaya	18-Apr-2019 18:10:00	13		female	yes			yes	yes		no			yes	1_primary	1_public	no			5_none	no	15_absent_from_school			no	15_absent_from_school						01_me		01_no_knowledge	02_less_than_30_min													uuid:bd9501b6-d1d4-499e-80fe-723f2fad6fab	uuid:bd9501b6-d1d4-499e-80fe-723f2fad6fab/consent-individual_questions[1]
Ayantu mumaya	18-Apr-2019 18:12:00	8		female	yes			yes	yes		no			yes	1_primary	1_public	yes	04_health_professional		2_pzq 3_alb	yes			01_school	yes			01_school	01_all_together	yes	yes	01_me		03_where	02_less_than_30_min													uuid:bd9501b6-d1d4-499e-80fe-723f2fad6fab	uuid:bd9501b6-d1d4-499e-80fe-723f2fad6fab/consent-individual_questions[2]
Mustakina Adam	18-Apr-2019 18:20:00	14		female	yes			yes	yes		no			no			no			5_none	no	16_non_attending			no	16_non_attending						09_NA		01_no_knowledge	02_less_than_30_min													uuid:4e3afbff-acc6-4956-9288-d3ec1ab64562	uuid:4e3afbff-acc6-4956-9288-d3ec1ab64562/consent-individual_questions[1]
Nuradin Adam	18-Apr-2019 18:22:00	12		male	yes			yes	yes		no			no			no			5_none	no	16_non_attending			no	16_non_attending						01_me		01_no_knowledge	02_less_than_30_min													uuid:4e3afbff-acc6-4956-9288-d3ec1ab64562	uuid:4e3afbff-acc6-4956-9288-d3ec1ab64562/consent-individual_questions[2]
Chaltu Adam	18-Apr-2019 18:23:00	10		female	yes			yes	yes		no			yes	1_primary	1_public	no			5_none	no	15_absent_from_school			no	15_absent_from_school						09_NA		01_no_knowledge	02_less_than_30_min													uuid:4e3afbff-acc6-4956-9288-d3ec1ab64562	uuid:4e3afbff-acc6-4956-9288-d3ec1ab64562/consent-individual_questions[3]
Lalistu Adam	18-Apr-2019 18:25:00	7		female	yes			yes	yes		no			yes	1_primary	1_public	no			5_none	no	15_absent_from_school			no	15_absent_from_school						09_NA		01_no_knowledge	02_less_than_30_min													uuid:4e3afbff-acc6-4956-9288-d3ec1ab64562	uuid:4e3afbff-acc6-4956-9288-d3ec1ab64562/consent-individual_questions[4]
Mustakina abduraman	18-Apr-2019 18:39:00	14		female	yes			yes	yes		no			yes	1_primary	1_public	yes	01_teacher 04_health_professional		2_pzq 3_alb	yes			01_school	yes			01_school	01_all_together	yes	yes	01_me		03_where	02_less_than_30_min													uuid:7ca5eeb2-e290-4b50-9e1a-5598b621eabd	uuid:7ca5eeb2-e290-4b50-9e1a-5598b621eabd/consent-individual_questions[1]
Zebran abduraman	18-Apr-2019 18:41:00	13		male	yes			yes	yes		no			yes	1_primary	1_public	no			5_none	no	15_absent_from_school			no	15_absent_from_school						09_NA		03_where	02_less_than_30_min													uuid:7ca5eeb2-e290-4b50-9e1a-5598b621eabd	uuid:7ca5eeb2-e290-4b50-9e1a-5598b621eabd/consent-individual_questions[2]
Duniya abduraman	18-Apr-2019 18:43:00	12		female	yes			yes	yes		no			yes	1_primary	1_public	yes	01_teacher		2_pzq 3_alb	yes			01_school	yes			01_school	01_all_together	yes	yes	01_me		01_no_knowledge	02_less_than_30_min													uuid:7ca5eeb2-e290-4b50-9e1a-5598b621eabd	uuid:7ca5eeb2-e290-4b50-9e1a-5598b621eabd/consent-individual_questions[3]
Adinan Ahmed	18-Apr-2019 18:52:00	12		male	yes			yes	yes		no			yes	1_primary	1_public	yes	01_teacher		2_pzq 3_alb	yes			01_school	yes			01_school	01_all_together	yes	yes	01_me		01_no_knowledge	02_less_than_30_min													uuid:a0f87e28-77ac-47a7-b49a-4917458d3585	uuid:a0f87e28-77ac-47a7-b49a-4917458d3585/consent-individual_questions[1]
Sabontu Ahmed	18-Apr-2019 18:55:00	9		female	yes			yes	yes		no			yes	1_primary	1_public	yes	01_teacher 04_health_professional		2_pzq 3_alb	yes			01_school	yes			01_school	04_one_per_day	yes	yes	01_me		01_no_knowledge	02_less_than_30_min													uuid:a0f87e28-77ac-47a7-b49a-4917458d3585	uuid:a0f87e28-77ac-47a7-b49a-4917458d3585/consent-individual_questions[2]
Kenenisa Ahmed	18-Apr-2019 18:56:00	7		male	yes			yes	yes		no			no			yes	04_health_professional		2_pzq 3_alb	yes			02_home	yes			02_home	01_all_together	yes	yes	03_Mother		01_no_knowledge	02_less_than_30_min													uuid:a0f87e28-77ac-47a7-b49a-4917458d3585	uuid:a0f87e28-77ac-47a7-b49a-4917458d3585/consent-individual_questions[3]
Sirkabani Jamal	18-Apr-2019 19:43:00	6		female	yes			yes	yes		no			yes	1_primary	1_public	yes	01_teacher		2_pzq 3_alb	yes			01_school	yes			01_school	01_all_together	yes	yes	03_Mother		01_no_knowledge	02_less_than_30_min													uuid:ff635431-36f3-43c3-a4e8-2c37e2244975	uuid:ff635431-36f3-43c3-a4e8-2c37e2244975/consent-individual_questions[1]
Fayiza Ahmed	18-Apr-2019 19:28:00	14		female	yes			yes	yes		no			yes	1_primary	1_public	no			3_alb	no	12_drugs_ran_out			yes			01_school	05_some_not_all	yes	yes	01_me		03_where	03_30_to_60_min													uuid:c9e9ff9d-4dac-42dd-bfe5-8b2fcbafe86b	uuid:c9e9ff9d-4dac-42dd-bfe5-8b2fcbafe86b/consent-individual_questions[1]
Nabiya badri	18-Apr-2019 19:13:00	7		female	yes			yes	yes		no			yes	1_primary	1_public	yes	01_teacher 04_health_professional		3_alb	no	12_drugs_ran_out			yes			01_school	05_some_not_all	yes	yes	03_Mother		01_no_knowledge	03_30_to_60_min													uuid:cc139c35-87ec-4193-bc64-db092fa1562f	uuid:cc139c35-87ec-4193-bc64-db092fa1562f/consent-individual_questions[1]
Ahmadin badri	18-Apr-2019 19:15:00	13		male	yes			yes	yes		no			yes	1_primary	1_public	yes	01_teacher		2_pzq 3_alb	yes			01_school	yes			01_school	05_some_not_all	yes	yes	01_me		03_where	03_30_to_60_min													uuid:cc139c35-87ec-4193-bc64-db092fa1562f	uuid:cc139c35-87ec-4193-bc64-db092fa1562f/consent-individual_questions[2]
Saliya Hasan	19-Apr-2019 17:03:00	9		female	yes			yes	yes		no			no			no			5_none	no	16_non_attending			no	16_non_attending						09_NA		01_no_knowledge	03_30_to_60_min													uuid:bef39b46-3bb6-4023-a42b-3f6b63a116e0	uuid:bef39b46-3bb6-4023-a42b-3f6b63a116e0/consent-individual_questions[1]
Burka mohamed	19-Apr-2019 17:14:00	9		male	yes			yes	yes		yes	2_school		yes	1_primary	1_public	yes	04_health_professional		2_pzq 3_alb	yes			01_school	yes			01_school	03_all_different_days	yes	yes	01_me		01_no_knowledge	03_30_to_60_min													uuid:be989d7b-5841-4205-a304-4560e09b637e	uuid:be989d7b-5841-4205-a304-4560e09b637e/consent-individual_questions[1]
Lensa mohamed	19-Apr-2019 17:19:00	7		female	yes			yes	yes		yes	2_school		no			no			2_pzq 3_alb	yes			01_school	yes			01_school	03_all_different_days	yes	yes	03_Mother		01_no_knowledge	03_30_to_60_min													uuid:be989d7b-5841-4205-a304-4560e09b637e	uuid:be989d7b-5841-4205-a304-4560e09b637e/consent-individual_questions[2]
Kenenisa musa	19-Apr-2019 17:28:00	10		male	yes			yes	yes		yes	2_school		yes	1_primary	1_public	no			2_pzq	yes			01_school	no	11_unknown			05_some_not_all	yes	yes	01_me		03_where	03_30_to_60_min													uuid:e14ee885-1623-4323-8c5c-524e3c4bcbae	uuid:e14ee885-1623-4323-8c5c-524e3c4bcbae/consent-individual_questions[1]
Lensa musa	19-Apr-2019 17:31:00	7		female	yes			no	yes		no			no			no			5_none	unknown				unknown							09_NA		01_no_knowledge	03_30_to_60_min													uuid:e14ee885-1623-4323-8c5c-524e3c4bcbae	uuid:e14ee885-1623-4323-8c5c-524e3c4bcbae/consent-individual_questions[2]
Asladin abdi	19-Apr-2019 17:58:00	14		female	yes			yes	yes		yes	2_school		yes	1_primary	1_public	no			2_pzq 3_alb	yes			01_school	yes			01_school	01_all_together	yes	yes	01_me		01_no_knowledge	03_30_to_60_min													uuid:27027ba0-14d7-4042-a460-850c039b4489	uuid:27027ba0-14d7-4042-a460-850c039b4489/consent-individual_questions[1]
Obse abdi	19-Apr-2019 18:02:00	7		female	yes			yes	yes		no			no			no			5_none	unknown				unknown							03_Mother		01_no_knowledge	03_30_to_60_min													uuid:27027ba0-14d7-4042-a460-850c039b4489	uuid:27027ba0-14d7-4042-a460-850c039b4489/consent-individual_questions[2]
Biftu abdi	19-Apr-2019 17:42:00	14		female	yes			yes	yes		yes	2_school		yes	1_primary	1_public	yes	01_teacher 04_health_professional		2_pzq 3_alb	yes			01_school	yes			01_school	01_all_together	yes	yes	01_me		01_no_knowledge	03_30_to_60_min													uuid:87ac7e95-f0e3-46e8-8fdc-c7f1279d921f	uuid:87ac7e95-f0e3-46e8-8fdc-c7f1279d921f/consent-individual_questions[1]
Sirkanani abdi	19-Apr-2019 17:47:00	10		female	yes			yes	yes		no			no			no			5_none	unknown				unknown							09_NA		01_no_knowledge	03_30_to_60_min													uuid:87ac7e95-f0e3-46e8-8fdc-c7f1279d921f	uuid:87ac7e95-f0e3-46e8-8fdc-c7f1279d921f/consent-individual_questions[2]
Urji abdi	19-Apr-2019 17:48:00	11		female	yes			yes	yes		no			yes	1_primary	1_public	no			2_pzq 3_alb	yes			01_school	yes			01_school	01_all_together	yes	yes	08_health_professional		01_no_knowledge	03_30_to_60_min													uuid:87ac7e95-f0e3-46e8-8fdc-c7f1279d921f	uuid:87ac7e95-f0e3-46e8-8fdc-c7f1279d921f/consent-individual_questions[3]
Ilili zako	19-Apr-2019 18:12:00	7		female	yes			yes	yes		no			no			no			5_none	unknown				unknown							09_NA		01_no_knowledge	03_30_to_60_min													uuid:7e17685d-500e-4986-89ec-4a5841c179b4	uuid:7e17685d-500e-4986-89ec-4a5841c179b4/consent-individual_questions[1]
Asanti zako	19-Apr-2019 18:13:00	9		female	yes			yes	yes		yes	2_school		yes	1_primary	1_public	no			2_pzq 3_alb	yes			01_school	yes			01_school	01_all_together	yes	yes	05_teacher		01_no_knowledge	03_30_to_60_min													uuid:7e17685d-500e-4986-89ec-4a5841c179b4	uuid:7e17685d-500e-4986-89ec-4a5841c179b4/consent-individual_questions[2]
Chaltu zako	19-Apr-2019 18:15:00	11		female	yes			yes	yes		yes	2_school		yes	1_primary	1_public	no			2_pzq 3_alb 4_dose_pole	yes			01_school	yes			01_school	01_all_together	yes	yes	01_me		03_where	03_30_to_60_min													uuid:7e17685d-500e-4986-89ec-4a5841c179b4	uuid:7e17685d-500e-4986-89ec-4a5841c179b4/consent-individual_questions[3]
Masino aliyi	19-Apr-2019 18:27:00	9		female	yes			yes	yes		yes	2_school		yes	1_primary	1_public	yes	01_teacher 04_health_professional		2_pzq	yes			01_school	no	11_unknown			05_some_not_all	yes	yes	03_Mother		01_no_knowledge	03_30_to_60_min													uuid:1ca61fb6-8c42-41ad-a22e-0c5b67f491f3	uuid:1ca61fb6-8c42-41ad-a22e-0c5b67f491f3/consent-individual_questions[1]
Mafuza aliyi	19-Apr-2019 18:29:00	13		female	yes			yes	yes		no			yes	1_primary	1_public	no			2_pzq 3_alb 4_dose_pole	yes			01_school	yes			01_school	01_all_together	yes	yes	08_health_professional		01_no_knowledge	03_30_to_60_min													uuid:1ca61fb6-8c42-41ad-a22e-0c5b67f491f3	uuid:1ca61fb6-8c42-41ad-a22e-0c5b67f491f3/consent-individual_questions[2]
Kenya anasi	19-Apr-2019 18:36:00	13		female	yes			yes	yes		yes	2_school		yes	1_primary	1_public	no			2_pzq 3_alb	yes			01_school	yes			01_school	01_all_together	yes	yes	01_me		03_where	03_30_to_60_min													uuid:acba43e5-97b1-4100-8eda-ba8e15147dba	uuid:acba43e5-97b1-4100-8eda-ba8e15147dba/consent-individual_questions[1]
Munira aliyi	19-Apr-2019 18:45:00	14		female	yes			yes	yes		yes	2_school		yes	2_secondary	1_public	yes	04_health_professional		2_pzq 3_alb 4_dose_pole	yes			01_school	yes			01_school	01_all_together	yes	yes	01_me		04_when_and_where	04_1_to_2_hours													uuid:b8128b84-ccab-43bd-9dc2-46fcd594a6c4	uuid:b8128b84-ccab-43bd-9dc2-46fcd594a6c4/consent-individual_questions[1]
Nujuma aliyi	19-Apr-2019 18:46:00	11		female	yes			yes	yes		no			yes	1_primary	1_public	no			2_pzq 3_alb	yes			01_school	yes			01_school	01_all_together	yes	yes	08_health_professional		03_where	02_less_than_30_min													uuid:b8128b84-ccab-43bd-9dc2-46fcd594a6c4	uuid:b8128b84-ccab-43bd-9dc2-46fcd594a6c4/consent-individual_questions[2]
Arafat Yusuf	19-Apr-2019 19:12:00	7		female	yes			yes	yes		yes	2_school		yes	1_primary	1_public	no			2_pzq 3_alb 4_dose_pole	yes			01_school	yes			01_school	01_all_together	yes	yes	05_teacher		03_where	02_less_than_30_min													uuid:f13da470-466a-48e2-9368-823ad1c08bbf	uuid:f13da470-466a-48e2-9368-823ad1c08bbf/consent-individual_questions[1]
Hangasa Yusuf	19-Apr-2019 19:14:00	10		male	yes			yes	yes		yes	2_school		yes	1_primary	1_public	no			2_pzq 3_alb 4_dose_pole	yes			01_school	yes			01_school	01_all_together	yes	yes	01_me		03_where	02_less_than_30_min													uuid:f13da470-466a-48e2-9368-823ad1c08bbf	uuid:f13da470-466a-48e2-9368-823ad1c08bbf/consent-individual_questions[2]
Ikrame Adam	19-Apr-2019 18:58:00	6		female	yes			yes	yes		no			no			no			5_none	unknown				unknown							09_NA		01_no_knowledge	02_less_than_30_min													uuid:c7dd573e-60d2-421e-904a-9b6b2223374e	uuid:c7dd573e-60d2-421e-904a-9b6b2223374e/consent-individual_questions[1]
Lalisa mohamedkamal	19-Apr-2019 19:52:00	10		male	yes			yes	yes		yes	2_school		yes	1_primary	1_public	no			2_pzq 3_alb	yes			01_school	yes			01_school	01_all_together	yes	yes	05_teacher		01_no_knowledge	02_less_than_30_min													uuid:d205b384-de07-4806-a2e5-2146b1f4c661	uuid:d205b384-de07-4806-a2e5-2146b1f4c661/consent-individual_questions[1]
Chala abdulwahab	19-Apr-2019 20:14:00	10		male	yes			yes	yes		no			yes	1_primary	1_public	no			5_none	no	07_fear_side_effects			no	07_fear_side_effects						01_me		01_no_knowledge	02_less_than_30_min													uuid:fec8fc25-c818-433c-a4bd-5c436e410131	uuid:fec8fc25-c818-433c-a4bd-5c436e410131/consent-individual_questions[1]
Dastu abdulwahab	19-Apr-2019 20:16:00	7		female	yes			yes	yes		no			yes	1_primary	1_public	no			5_none	no	07_fear_side_effects			no	07_fear_side_effects						01_me		01_no_knowledge	02_less_than_30_min													uuid:fec8fc25-c818-433c-a4bd-5c436e410131	uuid:fec8fc25-c818-433c-a4bd-5c436e410131/consent-individual_questions[2]
Fati abdulwahab	19-Apr-2019 20:18:00	5		male	yes			yes	yes		no			no			no			5_none	unknown				no	07_fear_side_effects						02_Father		01_no_knowledge	02_less_than_30_min													uuid:fec8fc25-c818-433c-a4bd-5c436e410131	uuid:fec8fc25-c818-433c-a4bd-5c436e410131/consent-individual_questions[3]
Suidi abdimumad	19-Apr-2019 20:49:00	14		female	yes			yes	yes		yes	2_school		yes	1_primary	1_public	yes	01_teacher 04_health_professional		2_pzq 3_alb 4_dose_pole	yes			01_school	yes			01_school	01_all_together	yes	yes	01_me		03_where	02_less_than_30_min													uuid:80293062-d053-4665-9381-cd76cbaeca5c	uuid:80293062-d053-4665-9381-cd76cbaeca5c/consent-individual_questions[1]
Burka abdimumad	19-Apr-2019 20:50:00	11		male	yes			yes	yes		yes	2_school		yes	1_primary	1_public	yes	01_teacher 04_health_professional		2_pzq 3_alb	yes			01_school	yes			01_school	01_all_together	yes	yes	01_me		01_no_knowledge	02_less_than_30_min													uuid:80293062-d053-4665-9381-cd76cbaeca5c	uuid:80293062-d053-4665-9381-cd76cbaeca5c/consent-individual_questions[2]
Firo aliyi	19-Apr-2019 20:57:00	12		male	yes			yes	yes		yes	2_school		yes	1_primary	1_public	yes	01_teacher 04_health_professional		2_pzq 3_alb	yes			01_school	yes			01_school	01_all_together	yes	yes	01_me		01_no_knowledge	02_less_than_30_min													uuid:677b45a8-07c8-466c-bec9-075b1070ea99	uuid:677b45a8-07c8-466c-bec9-075b1070ea99/consent-individual_questions[1]
Dawit mangasha	19-Apr-2019 20:34:00	9		male	yes			yes	yes		yes	2_school		yes	1_primary	1_public	yes	04_health_professional		2_pzq 3_alb 4_dose_pole	yes			01_school	yes			01_school	01_all_together	yes	yes	01_me		03_where	02_less_than_30_min													uuid:7ee40302-81ac-4441-8929-489ce44af9fd	uuid:7ee40302-81ac-4441-8929-489ce44af9fd/consent-individual_questions[1]
Ketema mangasha	19-Apr-2019 20:36:00	11		male	yes			yes	yes		yes	2_school		yes	1_primary	1_public	yes	01_teacher		2_pzq 3_alb 4_dose_pole	yes			01_school	yes			01_school	01_all_together	yes	yes	01_me		03_where	02_less_than_30_min													uuid:7ee40302-81ac-4441-8929-489ce44af9fd	uuid:7ee40302-81ac-4441-8929-489ce44af9fd/consent-individual_questions[2]
Sarkalam mangasha	19-Apr-2019 20:37:00	13		female	yes			yes	yes		yes	2_school		yes	1_primary	1_public	no			2_pzq 3_alb 4_dose_pole	yes			01_school	yes			01_school	02_all_throughout_day	yes	yes	01_me		03_where	02_less_than_30_min													uuid:7ee40302-81ac-4441-8929-489ce44af9fd	uuid:7ee40302-81ac-4441-8929-489ce44af9fd/consent-individual_questions[3]
Nanatu mohamed	19-Apr-2019 21:28:00	8		female	yes			yes	yes		yes	2_school		yes	1_primary	1_public	yes	01_teacher 04_health_professional		2_pzq 3_alb 4_dose_pole	yes			01_school	yes			01_school	01_all_together	yes	yes	01_me		03_where	03_30_to_60_min													uuid:81baee0f-6409-46a2-8802-538e78aa71d5	uuid:81baee0f-6409-46a2-8802-538e78aa71d5/consent-individual_questions[1]
Hamdiya mohamed	19-Apr-2019 21:30:00	11		female	yes			yes	yes		yes	2_school		yes	1_primary	1_public	no			2_pzq 3_alb	yes			01_school	yes			01_school	01_all_together	yes	yes	09_NA		03_where	02_less_than_30_min													uuid:81baee0f-6409-46a2-8802-538e78aa71d5	uuid:81baee0f-6409-46a2-8802-538e78aa71d5/consent-individual_questions[2]
Sirkanani mohamed	19-Apr-2019 21:31:00	6		female	yes			yes	no																																							uuid:81baee0f-6409-46a2-8802-538e78aa71d5	uuid:81baee0f-6409-46a2-8802-538e78aa71d5/consent-individual_questions[3]
Willioal	16-Apr-2019 09:42:00	40		male	yes			yes	yes																											yes			yes			yes			yes			uuid:437af880-8cfa-4b11-a652-b24b6b89d27c	uuid:437af880-8cfa-4b11-a652-b24b6b89d27c/consent-individual_questions[1]
Nyajut	15-Apr-2019 09:42:00	30		female	yes			yes	yes																											yes			yes			yes			yes			uuid:437af880-8cfa-4b11-a652-b24b6b89d27c	uuid:437af880-8cfa-4b11-a652-b24b6b89d27c/consent-individual_questions[2]
Nyayir	15-Apr-2019 09:43:00	3	Mother	female	yes			yes	yes																											yes			yes			yes			yes			uuid:437af880-8cfa-4b11-a652-b24b6b89d27c	uuid:437af880-8cfa-4b11-a652-b24b6b89d27c/consent-individual_questions[3]
Gatlwt	15-Apr-2019 09:43:00	4	Mother	male	yes			yes	yes																											yes			yes			yes			yes			uuid:437af880-8cfa-4b11-a652-b24b6b89d27c	uuid:437af880-8cfa-4b11-a652-b24b6b89d27c/consent-individual_questions[4]
Gnmal	15-Apr-2019 13:42:00	23		female	yes			yes	yes																											no	05_absent					no	05_absent					uuid:89f80406-c31b-4e98-999a-d578c05128b0	uuid:89f80406-c31b-4e98-999a-d578c05128b0/consent-individual_questions[1]
Chol	15-Apr-2019 13:44:00	51		female	yes			yes	yes																											yes			yes			yes			yes			uuid:89f80406-c31b-4e98-999a-d578c05128b0	uuid:89f80406-c31b-4e98-999a-d578c05128b0/consent-individual_questions[2]
Jalele	15-Apr-2019 13:45:00	46		female	yes			yes	yes																											yes			yes			yes			yes			uuid:89f80406-c31b-4e98-999a-d578c05128b0	uuid:89f80406-c31b-4e98-999a-d578c05128b0/consent-individual_questions[3]
Gnater	15-Feb-2019 13:17:00	42		female	yes			yes	yes																											yes			yes			yes			yes			uuid:e19649a7-58fc-4a2c-a74d-7a0d9a44cc2f	uuid:e19649a7-58fc-4a2c-a74d-7a0d9a44cc2f/consent-individual_questions[1]
Nipini	15-Apr-2019 14:18:00	51		female	yes			yes	yes																											no	09_other	Unable to move				no	09_other	Unable to move				uuid:e19649a7-58fc-4a2c-a74d-7a0d9a44cc2f	uuid:e19649a7-58fc-4a2c-a74d-7a0d9a44cc2f/consent-individual_questions[2]
Quach	15-Mar-2019 13:20:00	7		male	yes			yes	yes		no			yes	1_primary	1_public	yes	01_teacher		4_dose_pole	yes			01_school	yes			01_school	01_all_together	yes	yes	03_Mother		03_where	01_zero	yes			yes			yes			yes			uuid:e19649a7-58fc-4a2c-a74d-7a0d9a44cc2f	uuid:e19649a7-58fc-4a2c-a74d-7a0d9a44cc2f/consent-individual_questions[3]
Negnal	15-Apr-2019 14:25:00	16		female	yes			yes	yes																											yes			no	05_other	Not around	no	09_other	Not around				uuid:e19649a7-58fc-4a2c-a74d-7a0d9a44cc2f	uuid:e19649a7-58fc-4a2c-a74d-7a0d9a44cc2f/consent-individual_questions[4]
Choal	15-Apr-2019 14:28:00	17		female	yes			yes	yes																											yes			yes			yes			yes			uuid:e19649a7-58fc-4a2c-a74d-7a0d9a44cc2f	uuid:e19649a7-58fc-4a2c-a74d-7a0d9a44cc2f/consent-individual_questions[5]
Kim	15-Apr-2019 14:29:00	9		male	yes			yes	yes		no			yes	1_primary	1_public	yes	01_teacher		4_dose_pole	yes			01_school	yes			01_school	01_all_together	yes	yes	03_Mother		04_when_and_where	01_zero	yes			yes			yes			yes			uuid:e19649a7-58fc-4a2c-a74d-7a0d9a44cc2f	uuid:e19649a7-58fc-4a2c-a74d-7a0d9a44cc2f/consent-individual_questions[6]
Galuwak	15-Apr-2019 14:31:00	10		male	yes			yes	yes		no			yes	1_primary	1_public	yes	01_teacher		4_dose_pole	yes			01_school	yes			01_school	01_all_together	yes	yes	03_Mother		03_where	01_zero	yes			yes			yes			yes			uuid:e19649a7-58fc-4a2c-a74d-7a0d9a44cc2f	uuid:e19649a7-58fc-4a2c-a74d-7a0d9a44cc2f/consent-individual_questions[7]
Ryias	15-Apr-2019 14:33:00	19		male	yes			yes	yes																											yes			yes			yes			yes			uuid:e19649a7-58fc-4a2c-a74d-7a0d9a44cc2f	uuid:e19649a7-58fc-4a2c-a74d-7a0d9a44cc2f/consent-individual_questions[8]
Nagnuwal	15-Apr-2019 14:47:00	50		female	yes			yes	yes																											no	05_absent					no	05_absent					uuid:4d891d76-8307-49ae-aac9-bc27a18f613f	uuid:4d891d76-8307-49ae-aac9-bc27a18f613f/consent-individual_questions[1]
Gnabiyei	15-Apr-2019 14:48:00	15		female	yes			yes	yes																											yes			yes			yes			yes			uuid:4d891d76-8307-49ae-aac9-bc27a18f613f	uuid:4d891d76-8307-49ae-aac9-bc27a18f613f/consent-individual_questions[2]
Tanjak	15-Apr-2019 14:49:00	14		male	yes			yes	yes		no			yes	1_primary	1_public	yes	08_town_crier		4_dose_pole	yes			01_school	yes			01_school	01_all_together	yes	yes	03_Mother		03_where	02_less_than_30_min	yes			yes			yes			yes			uuid:4d891d76-8307-49ae-aac9-bc27a18f613f	uuid:4d891d76-8307-49ae-aac9-bc27a18f613f/consent-individual_questions[3]
Nepyi	15-Apr-2019 14:52:00	19		female	yes			yes	yes																											no	05_absent					no	05_absent					uuid:4d891d76-8307-49ae-aac9-bc27a18f613f	uuid:4d891d76-8307-49ae-aac9-bc27a18f613f/consent-individual_questions[4]
Ngabiel	15-Apr-2019 14:54:00	9		female	yes			yes	yes		yes	1_home		yes	1_primary	1_public	yes	04_health_professional		4_dose_pole	yes			02_home	yes			02_home	01_all_together	yes	yes	03_Mother		03_where	01_zero	yes			yes			yes			yes			uuid:4d891d76-8307-49ae-aac9-bc27a18f613f	uuid:4d891d76-8307-49ae-aac9-bc27a18f613f/consent-individual_questions[5]
Nemoshe	15-Apr-2019 14:58:00	7		female	yes			yes	yes		no			yes	1_primary	1_public	yes	04_health_professional		4_dose_pole	yes			05_local_health_centre	yes			05_local_health_centre	01_all_together	yes	yes	03_Mother		04_when_and_where	02_less_than_30_min	yes			yes			yes			yes			uuid:4d891d76-8307-49ae-aac9-bc27a18f613f	uuid:4d891d76-8307-49ae-aac9-bc27a18f613f/consent-individual_questions[6]
Choal	15-Apr-2019 15:02:00	15		female	yes			yes	yes																											yes			yes			yes			yes			uuid:4d891d76-8307-49ae-aac9-bc27a18f613f	uuid:4d891d76-8307-49ae-aac9-bc27a18f613f/consent-individual_questions[7]
Ngatut	15-Apr-2019 15:03:00	14		female	yes			yes	yes		yes	1_home		no			yes	04_health_professional		4_dose_pole	yes			02_home	yes			02_home	01_all_together	yes	yes	03_Mother		03_where	01_zero	no	04_sick					no	04_sick					uuid:4d891d76-8307-49ae-aac9-bc27a18f613f	uuid:4d891d76-8307-49ae-aac9-bc27a18f613f/consent-individual_questions[8]
Moyich	15-Apr-2019 15:05:00	10		male	yes			yes	yes		yes	1_home		yes	1_primary	1_public	yes	04_health_professional		4_dose_pole	yes			02_home	yes			02_home	01_all_together	yes	yes	03_Mother		03_where	01_zero	yes			yes			yes			yes			uuid:4d891d76-8307-49ae-aac9-bc27a18f613f	uuid:4d891d76-8307-49ae-aac9-bc27a18f613f/consent-individual_questions[9]
Wamkier	15-Apr-2019 15:17:00	56		male	yes			yes	yes																											no	05_absent					no	05_absent					uuid:9a55d731-1efd-44d9-9eec-753182c56eb8	uuid:9a55d731-1efd-44d9-9eec-753182c56eb8/consent-individual_questions[1]
Yanzan	15-Apr-2019 15:18:00	16		female	yes			yes	yes																											yes			yes			yes			yes			uuid:9a55d731-1efd-44d9-9eec-753182c56eb8	uuid:9a55d731-1efd-44d9-9eec-753182c56eb8/consent-individual_questions[2]
Gnabean	15-Apr-2019 15:19:00	15		female	yes			yes	yes																											yes			yes			yes			yes			uuid:9a55d731-1efd-44d9-9eec-753182c56eb8	uuid:9a55d731-1efd-44d9-9eec-753182c56eb8/consent-individual_questions[3]
Choal	15-Apr-2019 15:20:00	15		female	yes			yes	yes																											yes			yes			yes			yes			uuid:9a55d731-1efd-44d9-9eec-753182c56eb8	uuid:9a55d731-1efd-44d9-9eec-753182c56eb8/consent-individual_questions[4]
Gnayohwuled	15-Apr-2019 15:20:00	12		female	yes			yes	yes		yes	1_home		yes	1_primary	1_public	yes	04_health_professional		4_dose_pole	yes			02_home	yes			02_home	01_all_together	yes	yes	03_Mother		04_when_and_where	01_zero	yes			yes			yes			yes			uuid:9a55d731-1efd-44d9-9eec-753182c56eb8	uuid:9a55d731-1efd-44d9-9eec-753182c56eb8/consent-individual_questions[5]
Gel	15-Apr-2019 15:23:00	8		male	yes			yes	yes		no			yes	1_primary	1_public	yes	12_didnt		5_none	no	11_unknown			no	11_unknown						10_other	No	01_no_knowledge	06_unknown	unknown						unknown						uuid:9a55d731-1efd-44d9-9eec-753182c56eb8	uuid:9a55d731-1efd-44d9-9eec-753182c56eb8/consent-individual_questions[6]
Toko	15-Apr-2019 15:26:00	6		male	yes			yes	yes		no			yes	1_primary	1_public	yes	12_didnt		5_none	no	11_unknown			no	11_unknown						09_NA		01_no_knowledge	06_unknown	unknown						unknown						uuid:9a55d731-1efd-44d9-9eec-753182c56eb8	uuid:9a55d731-1efd-44d9-9eec-753182c56eb8/consent-individual_questions[7]
Tagna	15-Apr-2019 15:28:00	2	Mother	female	yes			yes	yes																											no	05_absent					unknown						uuid:9a55d731-1efd-44d9-9eec-753182c56eb8	uuid:9a55d731-1efd-44d9-9eec-753182c56eb8/consent-individual_questions[8]
Gnenwer	15-Apr-2019 15:29:00	3	Mom	female	yes			yes	yes																											no	05_absent					no	05_absent					uuid:9a55d731-1efd-44d9-9eec-753182c56eb8	uuid:9a55d731-1efd-44d9-9eec-753182c56eb8/consent-individual_questions[9]
Gnewak	15-Apr-2019 15:30:00	4	Mom	female	yes			yes	yes																											yes			yes			yes			yes			uuid:9a55d731-1efd-44d9-9eec-753182c56eb8	uuid:9a55d731-1efd-44d9-9eec-753182c56eb8/consent-individual_questions[10]
Yelwak	15-Apr-2019 15:31:00	40		female	yes			yes	yes																											yes			yes			yes			yes			uuid:9a55d731-1efd-44d9-9eec-753182c56eb8	uuid:9a55d731-1efd-44d9-9eec-753182c56eb8/consent-individual_questions[11]
Nerwait	15-May-2019 15:33:00	20		female	yes			yes	yes																											yes			yes			yes			yes			uuid:9a55d731-1efd-44d9-9eec-753182c56eb8	uuid:9a55d731-1efd-44d9-9eec-753182c56eb8/consent-individual_questions[12]
Wachgach	15-Apr-2019 15:33:00	22		male	yes			yes	yes																											yes			yes			yes			yes			uuid:9a55d731-1efd-44d9-9eec-753182c56eb8	uuid:9a55d731-1efd-44d9-9eec-753182c56eb8/consent-individual_questions[13]
Gatlual	15-Apr-2019 09:27:00	30		male	yes			yes	yes																											yes			yes			yes			yes			uuid:9a55d731-1efd-44d9-9eec-753182c56eb8	uuid:9a55d731-1efd-44d9-9eec-753182c56eb8/consent-individual_questions[14]
Lual	15-May-2019 09:27:00	25		male	yes			yes	yes																											yes			yes			yes			yes			uuid:9a55d731-1efd-44d9-9eec-753182c56eb8	uuid:9a55d731-1efd-44d9-9eec-753182c56eb8/consent-individual_questions[15]
Yaluak	15-Apr-2019 15:45:00	40		female	yes			yes	yes																											yes			yes			yes			yes			uuid:012efcd0-5497-40b3-96ee-c0f40405aede	uuid:012efcd0-5497-40b3-96ee-c0f40405aede/consent-individual_questions[1]
Moeis	15-Apr-2019 15:46:00	19		male	yes			yes	yes																											yes			yes			yes			yes			uuid:012efcd0-5497-40b3-96ee-c0f40405aede	uuid:012efcd0-5497-40b3-96ee-c0f40405aede/consent-individual_questions[2]
Galuwak	15-Apr-2019 15:47:00	16		male	yes			yes	yes																											yes			yes			yes			yes			uuid:012efcd0-5497-40b3-96ee-c0f40405aede	uuid:012efcd0-5497-40b3-96ee-c0f40405aede/consent-individual_questions[3]
Tutu	15-Apr-2019 15:47:00	16		male	yes			yes	yes																											yes			yes			yes			yes			uuid:012efcd0-5497-40b3-96ee-c0f40405aede	uuid:012efcd0-5497-40b3-96ee-c0f40405aede/consent-individual_questions[4]
Biel	15-Apr-2019 15:48:00	19		male	yes			yes	yes																											yes			yes			yes			yes			uuid:012efcd0-5497-40b3-96ee-c0f40405aede	uuid:012efcd0-5497-40b3-96ee-c0f40405aede/consent-individual_questions[5]
Wei	15-Apr-2019 15:48:00	16		male	yes			yes	yes																											yes			yes			yes			yes			uuid:012efcd0-5497-40b3-96ee-c0f40405aede	uuid:012efcd0-5497-40b3-96ee-c0f40405aede/consent-individual_questions[6]
Gnakom	15-Apr-2019 15:49:00	24		female	yes			yes	yes																											yes			yes			yes			yes			uuid:012efcd0-5497-40b3-96ee-c0f40405aede	uuid:012efcd0-5497-40b3-96ee-c0f40405aede/consent-individual_questions[7]
Yepek	15-May-2019 15:50:00	22		female	yes			yes	yes																											yes			yes			yes			yes			uuid:012efcd0-5497-40b3-96ee-c0f40405aede	uuid:012efcd0-5497-40b3-96ee-c0f40405aede/consent-individual_questions[8]
Yanchar	15-Apr-2019 15:51:00	56		female	yes			yes	yes																											yes			yes			yes			yes			uuid:012efcd0-5497-40b3-96ee-c0f40405aede	uuid:012efcd0-5497-40b3-96ee-c0f40405aede/consent-individual_questions[9]
Tutu	15-Apr-2019 15:52:00	32		male	yes			yes	yes																											yes			yes			yes			yes			uuid:012efcd0-5497-40b3-96ee-c0f40405aede	uuid:012efcd0-5497-40b3-96ee-c0f40405aede/consent-individual_questions[10]
Biel	15-Apr-2019 15:53:00	20		male	yes			yes	yes																											yes			yes			yes			yes			uuid:012efcd0-5497-40b3-96ee-c0f40405aede	uuid:012efcd0-5497-40b3-96ee-c0f40405aede/consent-individual_questions[11]
Nedet	15-Apr-2019 16:04:00	18		female	yes			yes	yes																											yes			yes			yes			yes			uuid:4541a092-0704-4b60-9eb8-bdc5f828013d	uuid:4541a092-0704-4b60-9eb8-bdc5f828013d/consent-individual_questions[1]
Biel	15-Apr-2019 16:05:00	17		male	yes			yes	yes																											yes			yes			yes			yes			uuid:4541a092-0704-4b60-9eb8-bdc5f828013d	uuid:4541a092-0704-4b60-9eb8-bdc5f828013d/consent-individual_questions[2]
Weil	15-Apr-2019 16:05:00	15		male	yes			yes	yes																											yes			yes			yes			yes			uuid:4541a092-0704-4b60-9eb8-bdc5f828013d	uuid:4541a092-0704-4b60-9eb8-bdc5f828013d/consent-individual_questions[3]
Shoal	15-Apr-2019 16:06:00	20		male	yes			yes	yes																											yes			yes			yes			yes			uuid:4541a092-0704-4b60-9eb8-bdc5f828013d	uuid:4541a092-0704-4b60-9eb8-bdc5f828013d/consent-individual_questions[4]
Gnayoo	15-Apr-2019 16:06:00	13		female	yes			yes	yes		no			yes	1_primary	1_public	yes	04_health_professional		4_dose_pole	yes			04_central_point	yes			04_central_point	01_all_together	yes	yes	03_Mother		04_when_and_where	02_less_than_30_min	yes			yes			yes			yes			uuid:4541a092-0704-4b60-9eb8-bdc5f828013d	uuid:4541a092-0704-4b60-9eb8-bdc5f828013d/consent-individual_questions[5]
Gnewar	15-Apr-2019 16:08:00	7		female	yes			yes	yes		no			yes	1_primary	1_public	yes	01_teacher		4_dose_pole	yes			01_school	yes			01_school	01_all_together	yes	yes	03_Mother		03_where	02_less_than_30_min	yes			yes			yes			yes			uuid:4541a092-0704-4b60-9eb8-bdc5f828013d	uuid:4541a092-0704-4b60-9eb8-bdc5f828013d/consent-individual_questions[6]
Guwanar	15-Apr-2019 16:10:00	4	Mother	male	yes			yes	yes																											yes			yes			yes			yes			uuid:4541a092-0704-4b60-9eb8-bdc5f828013d	uuid:4541a092-0704-4b60-9eb8-bdc5f828013d/consent-individual_questions[7]
Gnadei	15-May-2019 16:10:00	16		male	yes			yes	yes																											yes			yes			yes			yes			uuid:4541a092-0704-4b60-9eb8-bdc5f828013d	uuid:4541a092-0704-4b60-9eb8-bdc5f828013d/consent-individual_questions[8]
Nhahiya	15-Apr-2019 10:09:00	11		female	yes			yes	yes		no			yes	1_primary	1_public	yes	02_village_meeting		2_pzq 3_alb	yes			01_school	yes			01_school	01_all_together	yes	yes	05_teacher		04_when_and_where	01_zero	yes			yes			yes			yes			uuid:4541a092-0704-4b60-9eb8-bdc5f828013d	uuid:4541a092-0704-4b60-9eb8-bdc5f828013d/consent-individual_questions[9]
Nyani	15-Apr-2019 10:10:00	2	Mother	female	yes			yes	yes																											yes			yes			yes			yes			uuid:4541a092-0704-4b60-9eb8-bdc5f828013d	uuid:4541a092-0704-4b60-9eb8-bdc5f828013d/consent-individual_questions[10]
Wuchie	15-Apr-2019 16:17:00	50		male	yes			yes	yes																											yes			yes			yes			yes			uuid:be76d3cb-6d52-43d4-86ed-260cf63cb2ff	uuid:be76d3cb-6d52-43d4-86ed-260cf63cb2ff/consent-individual_questions[1]
Meir	15-Apr-2019 16:17:00	40		female	yes			yes	yes																											yes			yes			yes			yes			uuid:be76d3cb-6d52-43d4-86ed-260cf63cb2ff	uuid:be76d3cb-6d52-43d4-86ed-260cf63cb2ff/consent-individual_questions[2]
Negnluwal	15-Apr-2019 16:18:00	15		female	yes			yes	yes																											yes			yes			yes			yes			uuid:be76d3cb-6d52-43d4-86ed-260cf63cb2ff	uuid:be76d3cb-6d52-43d4-86ed-260cf63cb2ff/consent-individual_questions[3]
Gnapien	15-Apr-2019 16:19:00	13		female	yes			yes	yes		no			yes	1_primary	1_public	yes	01_teacher		4_dose_pole	yes			01_school	yes			01_school	01_all_together	yes	yes	05_teacher		04_when_and_where	02_less_than_30_min	yes			yes			yes			yes			uuid:be76d3cb-6d52-43d4-86ed-260cf63cb2ff	uuid:be76d3cb-6d52-43d4-86ed-260cf63cb2ff/consent-individual_questions[4]
Kuwan	15-Apr-2019 16:20:00	11		male	yes			yes	yes		no			yes	1_primary	1_public	yes	01_teacher		4_dose_pole	yes			01_school	yes			01_school	01_all_together	yes	yes	05_teacher		04_when_and_where	02_less_than_30_min	yes			yes			yes			yes			uuid:be76d3cb-6d52-43d4-86ed-260cf63cb2ff	uuid:be76d3cb-6d52-43d4-86ed-260cf63cb2ff/consent-individual_questions[5]
Lara	15-Apr-2019 16:22:00	7		male	yes			yes	yes		no			yes	1_primary	1_public	yes	01_teacher		4_dose_pole	yes			01_school	yes			01_school	01_all_together	yes	yes	05_teacher		04_when_and_where	02_less_than_30_min	yes			yes			yes			yes			uuid:be76d3cb-6d52-43d4-86ed-260cf63cb2ff	uuid:be76d3cb-6d52-43d4-86ed-260cf63cb2ff/consent-individual_questions[6]
Gnegar	15-Apr-2019 16:28:00	50		female	yes			yes	yes																											yes			yes			yes			yes			uuid:1ac28e0f-50fa-49d7-97e9-30f5c63516f6	uuid:1ac28e0f-50fa-49d7-97e9-30f5c63516f6/consent-individual_questions[1]
Gnwech	15-Apr-2019 16:29:00	52		female	yes			yes	yes																											yes			yes			yes			yes			uuid:1ac28e0f-50fa-49d7-97e9-30f5c63516f6	uuid:1ac28e0f-50fa-49d7-97e9-30f5c63516f6/consent-individual_questions[2]
Nebogn	15-Apr-2019 16:30:00	26		female	yes			yes	yes																											yes			yes			yes			yes			uuid:1ac28e0f-50fa-49d7-97e9-30f5c63516f6	uuid:1ac28e0f-50fa-49d7-97e9-30f5c63516f6/consent-individual_questions[3]
Mun	15-Apr-2019 16:30:00	17		male	yes			yes	yes																											yes			yes			yes			yes			uuid:1ac28e0f-50fa-49d7-97e9-30f5c63516f6	uuid:1ac28e0f-50fa-49d7-97e9-30f5c63516f6/consent-individual_questions[4]
Gaduwar	15-Apr-2019 16:31:00	15		male	yes			yes	yes																											yes			yes			yes			yes			uuid:1ac28e0f-50fa-49d7-97e9-30f5c63516f6	uuid:1ac28e0f-50fa-49d7-97e9-30f5c63516f6/consent-individual_questions[5]
Muam	15-Apr-2019 16:31:00	7		female	yes			yes	yes		no			yes	1_primary	1_public	yes	01_teacher		4_dose_pole	yes			01_school	yes			01_school	01_all_together	yes	yes	05_teacher		03_where	02_less_than_30_min	yes			yes			yes			yes			uuid:1ac28e0f-50fa-49d7-97e9-30f5c63516f6	uuid:1ac28e0f-50fa-49d7-97e9-30f5c63516f6/consent-individual_questions[6]
Mision	15-Apr-2019 16:32:00	12		female	yes			yes	yes		no			yes	1_primary	1_public	yes	01_teacher		4_dose_pole	yes			01_school	yes			01_school	01_all_together	yes	yes	05_teacher		03_where	02_less_than_30_min	yes			yes			yes			yes			uuid:1ac28e0f-50fa-49d7-97e9-30f5c63516f6	uuid:1ac28e0f-50fa-49d7-97e9-30f5c63516f6/consent-individual_questions[7]
Neliap	15-Apr-2019 16:34:00	4		female	yes			yes	yes																											no	05_absent					no	05_absent					uuid:1ac28e0f-50fa-49d7-97e9-30f5c63516f6	uuid:1ac28e0f-50fa-49d7-97e9-30f5c63516f6/consent-individual_questions[8]
Gnirika	20-Apr-2019 08:54:00	60		male	yes			yes	yes																											no	05_absent					no	05_absent					uuid:1ac28e0f-50fa-49d7-97e9-30f5c63516f6	uuid:1ac28e0f-50fa-49d7-97e9-30f5c63516f6/consent-individual_questions[9]
Nyabuoy	16-Apr-2019 08:12:00	38		female	yes			yes	yes																											yes			yes			yes			yes			uuid:83d031dd-3a46-417a-9420-9e06563385d2	uuid:83d031dd-3a46-417a-9420-9e06563385d2/consent-individual_questions[1]
Hoth	16-Apr-2019 08:12:00	15		male	yes			yes	yes																											yes			yes			yes			yes			uuid:83d031dd-3a46-417a-9420-9e06563385d2	uuid:83d031dd-3a46-417a-9420-9e06563385d2/consent-individual_questions[2]
Nyarout	16-Apr-2019 08:13:00	10		female	yes			yes	yes		yes	2_school		yes	1_primary	1_public	yes	02_village_meeting		3_alb 4_dose_pole	yes			01_school	yes			01_school	02_all_throughout_day	yes	yes	05_teacher		04_when_and_where	01_zero	yes			yes			yes			yes			uuid:83d031dd-3a46-417a-9420-9e06563385d2	uuid:83d031dd-3a46-417a-9420-9e06563385d2/consent-individual_questions[3]
Nyarik	16-Apr-2019 08:14:00	6		female	yes			yes	yes		yes	2_school		yes	1_primary	1_public	yes	01_teacher 02_village_meeting		1_name_schisto	yes			01_school	yes			01_school	01_all_together	yes	yes	05_teacher		03_where	01_zero	yes			yes			yes			yes			uuid:83d031dd-3a46-417a-9420-9e06563385d2	uuid:83d031dd-3a46-417a-9420-9e06563385d2/consent-individual_questions[4]
Yokonso	16-Apr-2019 08:12:00	29		female	yes			yes	yes																											no	08_nobody_came					no	08_nobody_came					uuid:9fa67a34-72f6-4a22-a840-e4c47ee2697a	uuid:9fa67a34-72f6-4a22-a840-e4c47ee2697a/consent-individual_questions[1]
Boal	16-Apr-2019 08:13:00	32		male	yes			yes	yes																											no	05_absent					no	05_absent					uuid:9fa67a34-72f6-4a22-a840-e4c47ee2697a	uuid:9fa67a34-72f6-4a22-a840-e4c47ee2697a/consent-individual_questions[2]
Bomkot	16-Apr-2019 08:14:00	13		male	yes			yes	yes		no			yes	1_primary	1_public	yes	01_teacher		4_dose_pole	yes			01_school	yes			01_school	01_all_together	yes	yes	01_me		04_when_and_where	02_less_than_30_min	yes			yes			yes			yes			uuid:9fa67a34-72f6-4a22-a840-e4c47ee2697a	uuid:9fa67a34-72f6-4a22-a840-e4c47ee2697a/consent-individual_questions[3]
Deu	16-Apr-2019 08:15:00	12		male	yes			yes	yes		no			yes	1_primary	1_public	yes	01_teacher		4_dose_pole	yes			01_school	yes			01_school	01_all_together	yes	yes	01_me		03_where	02_less_than_30_min	yes			yes			yes			yes			uuid:9fa67a34-72f6-4a22-a840-e4c47ee2697a	uuid:9fa67a34-72f6-4a22-a840-e4c47ee2697a/consent-individual_questions[4]
Daluway	16-Apr-2019 08:16:00	7		male	yes			yes	yes		no			yes	1_primary	1_public	yes	01_teacher		4_dose_pole	yes			01_school	yes			01_school	01_all_together	yes	yes	03_Mother		04_when_and_where	02_less_than_30_min	yes			yes			yes			yes			uuid:9fa67a34-72f6-4a22-a840-e4c47ee2697a	uuid:9fa67a34-72f6-4a22-a840-e4c47ee2697a/consent-individual_questions[5]
Gnalugn	16-Apr-2019 08:18:00	15		female	yes			yes	yes																											yes			yes			yes			yes			uuid:9fa67a34-72f6-4a22-a840-e4c47ee2697a	uuid:9fa67a34-72f6-4a22-a840-e4c47ee2697a/consent-individual_questions[6]
Gnemal	16-Apr-2019 08:18:00	9		female	yes			yes	yes		no			yes	1_primary	1_public	yes	01_teacher		4_dose_pole	yes			01_school	yes			01_school	01_all_together	yes	yes	03_Mother		03_where	02_less_than_30_min	yes			yes			yes			yes			uuid:9fa67a34-72f6-4a22-a840-e4c47ee2697a	uuid:9fa67a34-72f6-4a22-a840-e4c47ee2697a/consent-individual_questions[7]
Gnemal	16-Apr-2019 08:20:00	20		female	yes			yes	yes																											yes			yes			yes			yes			uuid:9fa67a34-72f6-4a22-a840-e4c47ee2697a	uuid:9fa67a34-72f6-4a22-a840-e4c47ee2697a/consent-individual_questions[8]
Gnepek	16-Apr-2019 08:20:00	4		female	yes			yes	yes																											yes			yes			no	06_didnt_know					uuid:9fa67a34-72f6-4a22-a840-e4c47ee2697a	uuid:9fa67a34-72f6-4a22-a840-e4c47ee2697a/consent-individual_questions[9]
Gnajok	16-Apr-2019 08:22:00	5		female	yes			yes	yes		no			yes	1_primary	1_public	yes	01_teacher		4_dose_pole	yes			01_school	yes			01_school	01_all_together	yes	yes	05_teacher		03_where	02_less_than_30_min	no	06_didnt_know					no	06_didnt_know					uuid:9fa67a34-72f6-4a22-a840-e4c47ee2697a	uuid:9fa67a34-72f6-4a22-a840-e4c47ee2697a/consent-individual_questions[10]
Gnakim	16-Apr-2019 08:23:00	4		female	yes			yes	yes																											no	06_didnt_know					no	06_didnt_know					uuid:9fa67a34-72f6-4a22-a840-e4c47ee2697a	uuid:9fa67a34-72f6-4a22-a840-e4c47ee2697a/consent-individual_questions[11]
Nukocjdoar	16-Apr-2019 09:07:00	28		female	yes			yes	yes																											no	05_absent					no	05_absent					uuid:9ba6e7dd-a500-4aef-aaa9-25318af9f4a4	uuid:9ba6e7dd-a500-4aef-aaa9-25318af9f4a4/consent-individual_questions[1]
Matchkayer	16-Apr-2019 09:08:00	34		male	yes			yes	yes																											yes			yes			yes			yes			uuid:9ba6e7dd-a500-4aef-aaa9-25318af9f4a4	uuid:9ba6e7dd-a500-4aef-aaa9-25318af9f4a4/consent-individual_questions[2]
Nyagatch	16-Apr-2019 09:09:00	45		female	yes			yes	yes																											yes			yes			yes			yes			uuid:9ba6e7dd-a500-4aef-aaa9-25318af9f4a4	uuid:9ba6e7dd-a500-4aef-aaa9-25318af9f4a4/consent-individual_questions[3]
Coal wsnkoat	16-Apr-2019 09:09:00	23		female	yes			yes	yes																											yes			yes			yes			yes			uuid:9ba6e7dd-a500-4aef-aaa9-25318af9f4a4	uuid:9ba6e7dd-a500-4aef-aaa9-25318af9f4a4/consent-individual_questions[4]
Chayouat	16-Apr-2019 09:10:00	14		male	yes			yes	yes		yes	2_school		yes	1_primary	1_public	yes	01_teacher 04_health_professional		2_pzq	yes			01_school	yes			01_school	01_all_together	yes	yes	03_Mother		03_where	02_less_than_30_min	yes			yes			yes			yes			uuid:9ba6e7dd-a500-4aef-aaa9-25318af9f4a4	uuid:9ba6e7dd-a500-4aef-aaa9-25318af9f4a4/consent-individual_questions[5]
Bankowat	16-Apr-2019 09:11:00	12		male	yes			yes	yes		yes	1_home		yes	1_primary	1_public	yes	01_teacher		3_alb	yes			02_home	yes			02_home	01_all_together	yes	yes	02_Father		03_where	01_zero	yes			yes			yes			yes			uuid:9ba6e7dd-a500-4aef-aaa9-25318af9f4a4	uuid:9ba6e7dd-a500-4aef-aaa9-25318af9f4a4/consent-individual_questions[6]
Chud	16-Apr-2019 09:13:00	5		male	yes			yes	yes		no			no			no			5_none	unknown				unknown							09_NA		01_no_knowledge	06_unknown	no	06_didnt_know					no	06_didnt_know					uuid:9ba6e7dd-a500-4aef-aaa9-25318af9f4a4	uuid:9ba6e7dd-a500-4aef-aaa9-25318af9f4a4/consent-individual_questions[7]
Ynagua	16-Apr-2019 09:15:00	3	Mother	female	yes			yes	yes																											yes			yes			yes			yes			uuid:9ba6e7dd-a500-4aef-aaa9-25318af9f4a4	uuid:9ba6e7dd-a500-4aef-aaa9-25318af9f4a4/consent-individual_questions[8]
Koangruwach	16-Apr-2019 08:43:00	55		male	yes			yes	yes																											no	05_absent					no	08_nobody_came					uuid:c0204e6d-eca1-4fcc-989a-b936de8824ab	uuid:c0204e6d-eca1-4fcc-989a-b936de8824ab/consent-individual_questions[1]
Martha nyayiy	16-Apr-2019 08:44:00	39		female	yes			yes	yes																											yes			yes			yes			yes			uuid:c0204e6d-eca1-4fcc-989a-b936de8824ab	uuid:c0204e6d-eca1-4fcc-989a-b936de8824ab/consent-individual_questions[2]
Nyakim	16-Apr-2019 08:45:00	25		female	yes			yes	yes																											no	08_nobody_came					no	08_nobody_came					uuid:c0204e6d-eca1-4fcc-989a-b936de8824ab	uuid:c0204e6d-eca1-4fcc-989a-b936de8824ab/consent-individual_questions[3]
Nyabang	16-Apr-2019 08:45:00	16		female	yes			yes	yes																											yes			yes			yes			yes			uuid:c0204e6d-eca1-4fcc-989a-b936de8824ab	uuid:c0204e6d-eca1-4fcc-989a-b936de8824ab/consent-individual_questions[4]
Nyakhan	16-Apr-2019 08:46:00	18		female	yes			yes	yes																											yes			yes			yes			yes			uuid:c0204e6d-eca1-4fcc-989a-b936de8824ab	uuid:c0204e6d-eca1-4fcc-989a-b936de8824ab/consent-individual_questions[5]
Nyanhaial	16-Apr-2019 08:48:00	15		female	yes			yes	yes																											no	05_absent					no	05_absent					uuid:c0204e6d-eca1-4fcc-989a-b936de8824ab	uuid:c0204e6d-eca1-4fcc-989a-b936de8824ab/consent-individual_questions[6]
Gatlat	16-Apr-2019 08:49:00	7		male	yes			yes	yes		yes	1_home		yes	1_primary	1_public	yes	01_teacher 02_village_meeting		2_pzq	no	15_absent_from_school			no	15_absent_from_school						05_teacher		04_when_and_where	01_zero	yes			yes			yes			yes			uuid:c0204e6d-eca1-4fcc-989a-b936de8824ab	uuid:c0204e6d-eca1-4fcc-989a-b936de8824ab/consent-individual_questions[7]
Jack	16-Apr-2019 08:51:00	5		male	yes			yes	yes		yes	1_home		yes	1_primary	1_public	yes	02_village_meeting 04_health_professional		5_none	no	15_absent_from_school			no	15_absent_from_school						05_teacher		04_when_and_where	01_zero	yes			yes			yes			yes			uuid:c0204e6d-eca1-4fcc-989a-b936de8824ab	uuid:c0204e6d-eca1-4fcc-989a-b936de8824ab/consent-individual_questions[8]
Yach	16-Apr-2019 08:53:00	4	Mother	male	yes			yes	yes																											yes			yes			yes			yes			uuid:c0204e6d-eca1-4fcc-989a-b936de8824ab	uuid:c0204e6d-eca1-4fcc-989a-b936de8824ab/consent-individual_questions[9]
Lina Atem	16-Apr-2019 08:57:00	29		male	yes			yes	yes																											yes			yes			yes			yes			uuid:7e49939b-8589-459b-b587-18fb146f6f74	uuid:7e49939b-8589-459b-b587-18fb146f6f74/consent-individual_questions[1]
Choal	16-Apr-2019 08:57:00	33		female	yes			yes	yes																											yes			yes			yes			yes			uuid:7e49939b-8589-459b-b587-18fb146f6f74	uuid:7e49939b-8589-459b-b587-18fb146f6f74/consent-individual_questions[2]
Gnagna	16-Mar-2019 07:58:00	12		female	yes			yes	yes		yes	2_school		yes	1_primary	1_public	yes	01_teacher		4_dose_pole	yes			01_school	yes			01_school	03_all_different_days	yes	yes	05_teacher		03_where	02_less_than_30_min	yes			yes			yes			yes			uuid:7e49939b-8589-459b-b587-18fb146f6f74	uuid:7e49939b-8589-459b-b587-18fb146f6f74/consent-individual_questions[3]
Nyak	16-Apr-2019 09:00:00	8		male	yes			yes	yes		yes	2_school		yes	1_primary	1_public	yes	01_teacher		4_dose_pole	yes			01_school	yes			01_school	03_all_different_days	yes	yes	05_teacher		03_where	02_less_than_30_min	yes			yes			yes			yes			uuid:7e49939b-8589-459b-b587-18fb146f6f74	uuid:7e49939b-8589-459b-b587-18fb146f6f74/consent-individual_questions[4]
Giant poich	16-Apr-2019 09:38:00	52		female	yes			yes	yes																											yes			yes			yes			yes			uuid:000d7a45-a52e-49c7-b911-978a95e1133f	uuid:000d7a45-a52e-49c7-b911-978a95e1133f/consent-individual_questions[1]
Much doboal	16-Apr-2019 09:39:00	20		male	yes			yes	yes																											yes			yes			yes			yes			uuid:000d7a45-a52e-49c7-b911-978a95e1133f	uuid:000d7a45-a52e-49c7-b911-978a95e1133f/consent-individual_questions[2]
Choal	16-Apr-2019 09:40:00	13		male	yes			yes	yes		yes	2_school		yes	1_primary	1_public	yes	01_teacher 04_health_professional		4_dose_pole	yes			01_school	yes			01_school	01_all_together	yes	yes	05_teacher		04_when_and_where	02_less_than_30_min	yes			yes			yes			yes			uuid:000d7a45-a52e-49c7-b911-978a95e1133f	uuid:000d7a45-a52e-49c7-b911-978a95e1133f/consent-individual_questions[3]
Kuit daboal	16-Apr-2019 09:42:00	7		male	yes			yes	yes		yes	1_home		yes	1_primary	1_public	yes	01_teacher		4_dose_pole	yes			01_school	yes			01_school	01_all_together	yes	yes	03_Mother		03_where	01_zero	yes			yes			yes			yes			uuid:000d7a45-a52e-49c7-b911-978a95e1133f	uuid:000d7a45-a52e-49c7-b911-978a95e1133f/consent-individual_questions[4]
Gnachew	16-Apr-2019 09:44:00	7		female	yes			yes	yes		no			yes	1_primary	1_public	yes	01_teacher		4_dose_pole	yes			01_school	yes			01_school	01_all_together	yes	yes	03_Mother		03_where	02_less_than_30_min	yes			yes			yes			yes			uuid:000d7a45-a52e-49c7-b911-978a95e1133f	uuid:000d7a45-a52e-49c7-b911-978a95e1133f/consent-individual_questions[5]
Galaxy daboal	16-Apr-2019 09:45:00	6		male	yes			yes	yes		yes	1_home		yes	1_primary	1_public	yes	01_teacher		4_dose_pole	yes			01_school	yes			01_school	01_all_together	yes	yes	03_Mother		03_where	02_less_than_30_min	yes			yes			yes			yes			uuid:000d7a45-a52e-49c7-b911-978a95e1133f	uuid:000d7a45-a52e-49c7-b911-978a95e1133f/consent-individual_questions[6]
Gnamal	16-Apr-2019 09:47:00	14		female	yes			yes	yes		no			yes	1_primary	1_public	yes	01_teacher		4_dose_pole	yes			01_school	yes			01_school	01_all_together	yes	yes	01_me		04_when_and_where	02_less_than_30_min	yes			yes			yes			yes			uuid:000d7a45-a52e-49c7-b911-978a95e1133f	uuid:000d7a45-a52e-49c7-b911-978a95e1133f/consent-individual_questions[7]
Teyil	16-Apr-2019 10:15:00	40		male	yes			yes	yes																											yes			yes			yes			yes			uuid:d313c5a5-e400-4bda-a5c0-8870418922dc	uuid:d313c5a5-e400-4bda-a5c0-8870418922dc/consent-individual_questions[1]
Gnanluwak jech	16-Mar-2019 09:16:00	45		female	yes			yes	yes																											yes			yes			yes			yes			uuid:d313c5a5-e400-4bda-a5c0-8870418922dc	uuid:d313c5a5-e400-4bda-a5c0-8870418922dc/consent-individual_questions[2]
Gnabiel sayeil	16-Apr-2019 10:16:00	15		female	yes			yes	yes																											yes			yes			yes			yes			uuid:d313c5a5-e400-4bda-a5c0-8870418922dc	uuid:d313c5a5-e400-4bda-a5c0-8870418922dc/consent-individual_questions[3]
Dial seiel	16-Apr-2019 10:17:00	20		male	yes			yes	yes																											yes			yes			yes			yes			uuid:d313c5a5-e400-4bda-a5c0-8870418922dc	uuid:d313c5a5-e400-4bda-a5c0-8870418922dc/consent-individual_questions[4]
General seil	16-Apr-2019 10:18:00	11		female	yes			yes	yes		no			yes	1_primary	1_public	yes	01_teacher 04_health_professional		4_dose_pole	yes			01_school	yes			01_school	01_all_together	yes	yes	05_teacher		03_where	02_less_than_30_min	yes			yes			yes			yes			uuid:d313c5a5-e400-4bda-a5c0-8870418922dc	uuid:d313c5a5-e400-4bda-a5c0-8870418922dc/consent-individual_questions[5]
Panama seil	16-Apr-2019 10:19:00	7		male	yes			yes	yes		no			yes	1_primary	1_public	yes	01_teacher 04_health_professional		4_dose_pole	yes			01_school	yes			01_school	01_all_together	yes	yes	05_teacher		03_where	02_less_than_30_min	yes			yes			yes			yes			uuid:d313c5a5-e400-4bda-a5c0-8870418922dc	uuid:d313c5a5-e400-4bda-a5c0-8870418922dc/consent-individual_questions[6]
Coal seil	16-Apr-2019 10:20:00	4	Mom	male	yes			yes	yes																											yes			yes			yes			yes			uuid:d313c5a5-e400-4bda-a5c0-8870418922dc	uuid:d313c5a5-e400-4bda-a5c0-8870418922dc/consent-individual_questions[7]
Chat luel	16-Apr-2019 10:05:00	50		male	yes			yes	yes																											yes			yes			yes			yes			uuid:67cd5841-8f7f-4d18-90e1-dfaf2a09298d	uuid:67cd5841-8f7f-4d18-90e1-dfaf2a09298d/consent-individual_questions[1]
Gnabiel garkoat	16-Apr-2019 10:06:00	50		female	yes			yes	yes																											yes			yes			yes			yes			uuid:67cd5841-8f7f-4d18-90e1-dfaf2a09298d	uuid:67cd5841-8f7f-4d18-90e1-dfaf2a09298d/consent-individual_questions[2]
Gnamoat	16-Apr-2019 10:06:00	16		female	yes			yes	yes																											yes			yes			yes			yes			uuid:67cd5841-8f7f-4d18-90e1-dfaf2a09298d	uuid:67cd5841-8f7f-4d18-90e1-dfaf2a09298d/consent-individual_questions[3]
Lung chuat	16-Apr-2019 10:07:00	14		male	yes			yes	yes		yes	2_school		yes	1_primary	1_public	yes	01_teacher 04_health_professional		4_dose_pole	yes			01_school	yes			01_school	03_all_different_days	yes	yes	05_teacher		03_where	02_less_than_30_min	yes			yes			yes			yes			uuid:67cd5841-8f7f-4d18-90e1-dfaf2a09298d	uuid:67cd5841-8f7f-4d18-90e1-dfaf2a09298d/consent-individual_questions[4]
Bic Howard koang	16-Apr-2019 10:27:00	23		male	yes			yes	yes																											yes			yes			yes			yes			uuid:a9b854b5-5407-4679-87e8-c0be345f3d5d	uuid:a9b854b5-5407-4679-87e8-c0be345f3d5d/consent-individual_questions[1]
Nyamak	16-Apr-2019 10:28:00	20		female	yes			yes	yes																											yes			yes			yes			yes			uuid:a9b854b5-5407-4679-87e8-c0be345f3d5d	uuid:a9b854b5-5407-4679-87e8-c0be345f3d5d/consent-individual_questions[2]
Game koang	16-Apr-2019 10:29:00	16		male	yes			yes	yes																											yes			yes			yes			yes			uuid:a9b854b5-5407-4679-87e8-c0be345f3d5d	uuid:a9b854b5-5407-4679-87e8-c0be345f3d5d/consent-individual_questions[3]
Lulal	16-Apr-2019 10:29:00	6		male	yes			yes	yes		yes	1_home		yes	1_primary	1_public	yes	02_village_meeting 04_health_professional		4_dose_pole	yes			04_central_point	yes			04_central_point	01_all_together	yes	yes	03_Mother		03_where	01_zero	yes			yes			yes			yes			uuid:a9b854b5-5407-4679-87e8-c0be345f3d5d	uuid:a9b854b5-5407-4679-87e8-c0be345f3d5d/consent-individual_questions[4]
Koy	16-Apr-2019 10:31:00	4	Mom	male	yes			yes	yes																											yes			yes			yes			yes			uuid:a9b854b5-5407-4679-87e8-c0be345f3d5d	uuid:a9b854b5-5407-4679-87e8-c0be345f3d5d/consent-individual_questions[5]
Nyabein	16-Apr-2019 10:32:00	14		male	yes			yes	yes		no			yes	1_primary	1_public	yes	01_teacher 02_village_meeting		2_pzq 3_alb	yes			01_school	yes			01_school	01_all_together	yes	yes	05_teacher		04_when_and_where	01_zero	yes			yes			yes			yes			uuid:a9b854b5-5407-4679-87e8-c0be345f3d5d	uuid:a9b854b5-5407-4679-87e8-c0be345f3d5d/consent-individual_questions[6]
Gatriar	16-Apr-2019 10:32:00	12		male	yes			yes	yes		no			yes	1_primary	1_public	yes	02_village_meeting 04_health_professional		2_pzq 3_alb 4_dose_pole	yes			01_school	yes			01_school	01_all_together	yes	yes	03_Mother		02_when	01_zero	yes			yes			yes			yes			uuid:a9b854b5-5407-4679-87e8-c0be345f3d5d	uuid:a9b854b5-5407-4679-87e8-c0be345f3d5d/consent-individual_questions[7]
Nyadut	16-Apr-2019 10:38:00	50		female	yes			yes	yes																											yes			yes			yes			yes			uuid:18487194-87af-45c5-8dd1-7464c9bc927b	uuid:18487194-87af-45c5-8dd1-7464c9bc927b/consent-individual_questions[1]
Nyagoni	16-Apr-2019 10:39:00	69		female	yes			yes	yes																											yes			yes			yes			yes			uuid:18487194-87af-45c5-8dd1-7464c9bc927b	uuid:18487194-87af-45c5-8dd1-7464c9bc927b/consent-individual_questions[2]
Choal rey	16-Apr-2019 10:39:00	23		male	yes			yes	yes																											yes			yes			yes			yes			uuid:18487194-87af-45c5-8dd1-7464c9bc927b	uuid:18487194-87af-45c5-8dd1-7464c9bc927b/consent-individual_questions[3]
Lul rey	16-Apr-2019 10:40:00	15		male	yes			yes	yes																											yes			yes			yes			yes			uuid:18487194-87af-45c5-8dd1-7464c9bc927b	uuid:18487194-87af-45c5-8dd1-7464c9bc927b/consent-individual_questions[4]
Guyam rey	16-Apr-2019 10:41:00	29		male	yes			yes	yes																											yes			yes			yes			yes			uuid:18487194-87af-45c5-8dd1-7464c9bc927b	uuid:18487194-87af-45c5-8dd1-7464c9bc927b/consent-individual_questions[5]
Buk kam	16-Apr-2019 10:46:00	52		female	yes			yes	yes																											yes			yes			yes			yes			uuid:93f124bb-92a5-4cbc-a671-14bed200b03a	uuid:93f124bb-92a5-4cbc-a671-14bed200b03a/consent-individual_questions[1]
Tydoor	16-Apr-2019 10:47:00	20		male	yes			yes	yes																											yes			yes			yes			yes			uuid:93f124bb-92a5-4cbc-a671-14bed200b03a	uuid:93f124bb-92a5-4cbc-a671-14bed200b03a/consent-individual_questions[2]
Boal kyt	16-Apr-2019 10:47:00	16		male	yes			yes	yes																											yes			yes			yes			yes			uuid:93f124bb-92a5-4cbc-a671-14bed200b03a	uuid:93f124bb-92a5-4cbc-a671-14bed200b03a/consent-individual_questions[3]
Kuit kyt	16-Apr-2019 10:48:00	14		male	yes			yes	yes		yes	4_other	At center of village	yes	1_primary	1_public	yes	01_teacher		4_dose_pole	yes			04_central_point	yes			04_central_point	01_all_together	yes	yes	03_Mother		03_where	01_zero	yes			yes			yes			yes			uuid:93f124bb-92a5-4cbc-a671-14bed200b03a	uuid:93f124bb-92a5-4cbc-a671-14bed200b03a/consent-individual_questions[4]
Nychat	16-Apr-2019 10:50:00	5		female	yes			yes	yes		yes	4_other	Village	yes	1_primary	1_public	yes	01_teacher 02_village_meeting 04_health_professional		4_dose_pole	yes			04_central_point	yes			03_village_head_house	01_all_together	yes	yes	03_Mother		03_where	02_less_than_30_min	yes			yes			yes			yes			uuid:93f124bb-92a5-4cbc-a671-14bed200b03a	uuid:93f124bb-92a5-4cbc-a671-14bed200b03a/consent-individual_questions[5]
Boal tang	16-Apr-2019 10:56:00	56		male	yes			yes	yes																											yes			yes			yes			yes			uuid:64e3c44b-6673-42d9-91ba-049235e96a52	uuid:64e3c44b-6673-42d9-91ba-049235e96a52/consent-individual_questions[1]
Nyfal	16-Apr-2019 10:56:00	45		female	yes			yes	yes																											yes			yes			yes			yes			uuid:64e3c44b-6673-42d9-91ba-049235e96a52	uuid:64e3c44b-6673-42d9-91ba-049235e96a52/consent-individual_questions[2]
Nyarej boal	16-Apr-2019 10:57:00	18		female	yes			yes	yes																											yes			yes			yes			yes			uuid:64e3c44b-6673-42d9-91ba-049235e96a52	uuid:64e3c44b-6673-42d9-91ba-049235e96a52/consent-individual_questions[3]
Garwhich boal	16-Apr-2019 10:59:00	20		male	yes			yes	yes																											yes			yes			yes			yes			uuid:64e3c44b-6673-42d9-91ba-049235e96a52	uuid:64e3c44b-6673-42d9-91ba-049235e96a52/consent-individual_questions[4]
Gak boal	16-Apr-2019 11:00:00	18		male	yes			yes	yes																											yes			yes			yes			yes			uuid:64e3c44b-6673-42d9-91ba-049235e96a52	uuid:64e3c44b-6673-42d9-91ba-049235e96a52/consent-individual_questions[5]
Kebele boal	16-Apr-2019 11:01:00	7		male	yes			yes	yes		yes	4_other	Village	yes	1_primary	1_public	yes	01_teacher 04_health_professional		4_dose_pole	yes			04_central_point	yes			04_central_point	01_all_together	yes	yes	03_Mother		03_where	02_less_than_30_min	yes			yes			yes			yes			uuid:64e3c44b-6673-42d9-91ba-049235e96a52	uuid:64e3c44b-6673-42d9-91ba-049235e96a52/consent-individual_questions[6]
Nyamier boal	16-Apr-2019 11:02:00	4	Mom	female	yes			yes	yes																											yes			yes			yes			yes			uuid:64e3c44b-6673-42d9-91ba-049235e96a52	uuid:64e3c44b-6673-42d9-91ba-049235e96a52/consent-individual_questions[7]
Nyadof	16-Apr-2019 11:03:00	9		female	yes			yes	yes		yes	4_other	Vollage	yes	1_primary	1_public	yes	01_teacher 04_health_professional		4_dose_pole	yes			04_central_point	yes			03_village_head_house	03_all_different_days	yes	yes	06_village_head		03_where	02_less_than_30_min	yes			yes			yes			yes			uuid:64e3c44b-6673-42d9-91ba-049235e96a52	uuid:64e3c44b-6673-42d9-91ba-049235e96a52/consent-individual_questions[8]
Jur puko	16-Apr-2019 11:12:00	54		female	yes			yes	yes																											yes			yes			yes			yes			uuid:dd0b23cc-e62d-4010-b55c-a431341384df	uuid:dd0b23cc-e62d-4010-b55c-a431341384df/consent-individual_questions[1]
Bowat	16-Apr-2019 11:12:00	20		male	yes			yes	yes																											yes			yes			yes			yes			uuid:dd0b23cc-e62d-4010-b55c-a431341384df	uuid:dd0b23cc-e62d-4010-b55c-a431341384df/consent-individual_questions[2]
Nyakat	16-Apr-2019 11:13:00	17		female	yes			yes	yes																											yes			yes			yes			yes			uuid:dd0b23cc-e62d-4010-b55c-a431341384df	uuid:dd0b23cc-e62d-4010-b55c-a431341384df/consent-individual_questions[3]
Nykong	16-Apr-2019 11:14:00	15		female	yes			yes	yes																											yes			yes			yes			yes			uuid:dd0b23cc-e62d-4010-b55c-a431341384df	uuid:dd0b23cc-e62d-4010-b55c-a431341384df/consent-individual_questions[4]
Nyagnal	16-Apr-2019 11:14:00	16		female	yes			yes	yes																											yes			yes			yes			yes			uuid:dd0b23cc-e62d-4010-b55c-a431341384df	uuid:dd0b23cc-e62d-4010-b55c-a431341384df/consent-individual_questions[5]
Gatwch	16-Apr-2019 11:16:00	12		female	yes			yes	yes		yes	2_school		yes	1_primary	1_public	yes	01_teacher		4_dose_pole	yes			01_school	yes			01_school	05_some_not_all	yes	yes	05_teacher		03_where	01_zero	yes			yes			yes			yes			uuid:dd0b23cc-e62d-4010-b55c-a431341384df	uuid:dd0b23cc-e62d-4010-b55c-a431341384df/consent-individual_questions[6]
Nyahoth	16-Apr-2019 11:23:00	58		female	yes			yes	yes																											yes			yes			yes			yes			uuid:d6bad624-1e8e-4100-bfe4-6169684b2e40	uuid:d6bad624-1e8e-4100-bfe4-6169684b2e40/consent-individual_questions[1]
Kotch tutu	16-Apr-2019 11:23:00	16		male	yes			yes	yes																											yes			yes			yes			yes			uuid:d6bad624-1e8e-4100-bfe4-6169684b2e40	uuid:d6bad624-1e8e-4100-bfe4-6169684b2e40/consent-individual_questions[2]
Koang tutu	16-Apr-2019 11:24:00	13		male	yes			yes	yes		yes	1_home		yes	1_primary	1_public	yes	01_teacher 04_health_professional		1_name_schisto 4_dose_pole	yes			04_central_point	yes			04_central_point	01_all_together	yes	yes	06_village_head		03_where	02_less_than_30_min	yes			yes			yes			yes			uuid:d6bad624-1e8e-4100-bfe4-6169684b2e40	uuid:d6bad624-1e8e-4100-bfe4-6169684b2e40/consent-individual_questions[3]
Nyaguwa	16-Apr-2019 11:25:00	10		female	yes			yes	yes		yes	1_home		yes	1_primary	1_public	yes	04_health_professional		4_dose_pole	yes			02_home	yes			02_home	01_all_together	yes	yes	03_Mother		03_where	01_zero	yes			yes			yes			yes			uuid:d6bad624-1e8e-4100-bfe4-6169684b2e40	uuid:d6bad624-1e8e-4100-bfe4-6169684b2e40/consent-individual_questions[4]
Nyarath	16-Apr-2019 11:27:00	8		female	yes			yes	yes		yes	1_home		yes	1_primary	1_public	yes	02_village_meeting		4_dose_pole	yes			02_home	yes			02_home	01_all_together	yes	yes	03_Mother		03_where	02_less_than_30_min	yes			yes			yes			yes			uuid:d6bad624-1e8e-4100-bfe4-6169684b2e40	uuid:d6bad624-1e8e-4100-bfe4-6169684b2e40/consent-individual_questions[5]
Yong	16-Apr-2019 11:35:00	45		male	yes			yes	yes																											yes			yes			yes			yes			uuid:0376abc7-c887-4c98-9535-ba8ff9912caa	uuid:0376abc7-c887-4c98-9535-ba8ff9912caa/consent-individual_questions[1]
Nyathch	16-Apr-2019 11:37:00	40		female	yes			yes	yes																											yes			yes			yes			yes			uuid:0376abc7-c887-4c98-9535-ba8ff9912caa	uuid:0376abc7-c887-4c98-9535-ba8ff9912caa/consent-individual_questions[2]
Nyatutu	16-Apr-2019 11:37:00	17		female	yes			yes	yes																											yes			yes			yes			yes			uuid:0376abc7-c887-4c98-9535-ba8ff9912caa	uuid:0376abc7-c887-4c98-9535-ba8ff9912caa/consent-individual_questions[3]
Kim	16-Apr-2019 11:38:00	14		male	yes			yes	yes		no			yes	1_primary	1_public	yes	01_teacher		4_dose_pole	yes			01_school	yes			01_school	01_all_together	yes	yes	05_teacher		03_where	02_less_than_30_min	yes			yes			yes			yes			uuid:0376abc7-c887-4c98-9535-ba8ff9912caa	uuid:0376abc7-c887-4c98-9535-ba8ff9912caa/consent-individual_questions[4]
Nyaguwa	16-Apr-2019 11:39:00	3	Father	female	yes			yes	yes																											yes			yes			yes			yes			uuid:0376abc7-c887-4c98-9535-ba8ff9912caa	uuid:0376abc7-c887-4c98-9535-ba8ff9912caa/consent-individual_questions[5]
Nyayuwal	16-Apr-2019 12:03:00	45		female	yes			yes	yes																											yes			yes			yes			yes			uuid:799c0b29-9b4e-4a2d-a32c-515268c0d811	uuid:799c0b29-9b4e-4a2d-a32c-515268c0d811/consent-individual_questions[1]
Koang tutu	16-Mar-2019 11:03:00	19		male	yes			yes	yes																											yes			yes			yes			yes			uuid:799c0b29-9b4e-4a2d-a32c-515268c0d811	uuid:799c0b29-9b4e-4a2d-a32c-515268c0d811/consent-individual_questions[2]
Galam	16-Apr-2019 12:04:00	15		male	yes			yes	yes																											yes			yes			yes			yes			uuid:799c0b29-9b4e-4a2d-a32c-515268c0d811	uuid:799c0b29-9b4e-4a2d-a32c-515268c0d811/consent-individual_questions[3]
Natchar	16-Apr-2019 12:05:00	11		female	yes			yes	yes		no			yes	1_primary	1_public	yes	04_health_professional		4_dose_pole	yes			02_home	yes			02_home	01_all_together	yes	yes	03_Mother		03_where	01_zero	yes			yes			yes			yes			uuid:799c0b29-9b4e-4a2d-a32c-515268c0d811	uuid:799c0b29-9b4e-4a2d-a32c-515268c0d811/consent-individual_questions[4]
Nyaner	16-Apr-2019 12:06:00	10		female	yes			yes	yes		yes	1_home		yes	1_primary	1_public	yes	04_health_professional		4_dose_pole	yes			02_home	yes			02_home	01_all_together	yes	yes	03_Mother		03_where	01_zero	yes			yes			yes			yes			uuid:799c0b29-9b4e-4a2d-a32c-515268c0d811	uuid:799c0b29-9b4e-4a2d-a32c-515268c0d811/consent-individual_questions[5]
Nyamam	16-Apr-2019 12:07:00	8		female	yes			yes	yes		no			yes	1_primary	1_public	yes	01_teacher		4_dose_pole	yes			01_school	yes			01_school	01_all_together	yes	yes	05_teacher		03_where	01_zero	yes			yes			yes			yes			uuid:799c0b29-9b4e-4a2d-a32c-515268c0d811	uuid:799c0b29-9b4e-4a2d-a32c-515268c0d811/consent-individual_questions[6]
Nyarech ret	16-Apr-2019 12:17:00	40		female	yes			yes	yes																											yes			yes			yes			yes			uuid:cee48fb4-034e-4ade-bce4-7c613fc89747	uuid:cee48fb4-034e-4ade-bce4-7c613fc89747/consent-individual_questions[1]
Nyaware	16-Apr-2019 12:18:00	16		female	yes			yes	yes																											yes			yes			yes			yes			uuid:cee48fb4-034e-4ade-bce4-7c613fc89747	uuid:cee48fb4-034e-4ade-bce4-7c613fc89747/consent-individual_questions[2]
Gatch	16-Apr-2019 12:18:00	12		male	yes			yes	yes		no			yes	1_primary	1_public	yes	01_teacher		4_dose_pole	yes			01_school	yes			01_school	01_all_together	yes	yes	05_teacher		03_where	01_zero	yes			yes			yes			yes			uuid:cee48fb4-034e-4ade-bce4-7c613fc89747	uuid:cee48fb4-034e-4ade-bce4-7c613fc89747/consent-individual_questions[3]
Gel	16-Apr-2019 12:20:00	9		male	yes			yes	yes		no			yes	1_primary	1_public	yes	01_teacher		4_dose_pole	yes			01_school	yes			01_school	01_all_together	yes	yes	05_teacher		03_where	01_zero	yes			yes			yes			yes			uuid:cee48fb4-034e-4ade-bce4-7c613fc89747	uuid:cee48fb4-034e-4ade-bce4-7c613fc89747/consent-individual_questions[4]
Nyachubat	16-Apr-2019 12:21:00	4	Mom	female	yes			yes	yes																											yes			yes			yes			yes			uuid:cee48fb4-034e-4ade-bce4-7c613fc89747	uuid:cee48fb4-034e-4ade-bce4-7c613fc89747/consent-individual_questions[5]
Nyamal	16-Apr-2019 12:25:00	24		female	yes			yes	yes																											yes			yes			yes			yes			uuid:d47ac8bd-b5d7-4757-a76a-3075b7645a38	uuid:d47ac8bd-b5d7-4757-a76a-3075b7645a38/consent-individual_questions[1]
Nyackng Gaji	16-Apr-2019 12:26:00	4	Mom	female	yes			yes	yes																											yes			yes			yes			yes			uuid:d47ac8bd-b5d7-4757-a76a-3075b7645a38	uuid:d47ac8bd-b5d7-4757-a76a-3075b7645a38/consent-individual_questions[2]
Guy	16-Apr-2019 12:27:00	2	Mom	male	yes			yes	yes																											yes			yes			yes			yes			uuid:d47ac8bd-b5d7-4757-a76a-3075b7645a38	uuid:d47ac8bd-b5d7-4757-a76a-3075b7645a38/consent-individual_questions[3]
Nyayech	16-Apr-2019 12:34:00	68		female	yes			yes	yes																											yes			yes			yes			yes			uuid:058f0c62-6aac-4aa0-8b1a-74ab502cc092	uuid:058f0c62-6aac-4aa0-8b1a-74ab502cc092/consent-individual_questions[1]
Nyal	16-Apr-2019 12:39:00	19		male	yes			yes	yes																											yes			yes			yes			yes			uuid:26a367f2-4961-4d3d-bc4a-22b06f8f1252	uuid:26a367f2-4961-4d3d-bc4a-22b06f8f1252/consent-individual_questions[1]
Nyabook	16-Apr-2019 12:40:00	18		female	yes			yes	yes																											yes			yes			yes			yes			uuid:26a367f2-4961-4d3d-bc4a-22b06f8f1252	uuid:26a367f2-4961-4d3d-bc4a-22b06f8f1252/consent-individual_questions[2]
Nyabnh	16-Apr-2019 12:41:00	7		female	yes			yes	yes		yes	4_other	Village	yes	1_primary	1_public	yes	02_village_meeting 04_health_professional		4_dose_pole	yes			04_central_point	yes			04_central_point	01_all_together	yes	yes	03_Mother		04_when_and_where	02_less_than_30_min	yes			yes			yes			yes			uuid:26a367f2-4961-4d3d-bc4a-22b06f8f1252	uuid:26a367f2-4961-4d3d-bc4a-22b06f8f1252/consent-individual_questions[3]
Chudir	16-Apr-2019 12:43:00	4	Mom	female	yes			yes	yes																											yes			yes			yes			yes			uuid:26a367f2-4961-4d3d-bc4a-22b06f8f1252	uuid:26a367f2-4961-4d3d-bc4a-22b06f8f1252/consent-individual_questions[4]
Nyakaga	16-Apr-2019 13:10:00	45		female	yes			yes	yes																											yes			yes			yes			yes			uuid:015f0179-a090-4159-a5e8-3aa409a1a63a	uuid:015f0179-a090-4159-a5e8-3aa409a1a63a/consent-individual_questions[1]
Telgi	16-Apr-2019 13:10:00	18		male	yes			yes	yes																											yes			yes			yes			yes			uuid:015f0179-a090-4159-a5e8-3aa409a1a63a	uuid:015f0179-a090-4159-a5e8-3aa409a1a63a/consent-individual_questions[2]
Nyamal	16-Apr-2019 13:11:00	24		female	yes			yes	yes																											yes			yes			yes			yes			uuid:015f0179-a090-4159-a5e8-3aa409a1a63a	uuid:015f0179-a090-4159-a5e8-3aa409a1a63a/consent-individual_questions[3]
Nyariak	16-Apr-2019 13:12:00	28		female	yes			yes	yes																											yes			yes			yes			yes			uuid:015f0179-a090-4159-a5e8-3aa409a1a63a	uuid:015f0179-a090-4159-a5e8-3aa409a1a63a/consent-individual_questions[4]
Nyameir	16-Apr-2019 13:12:00	18		female	yes			yes	yes																											yes			yes			yes			yes			uuid:015f0179-a090-4159-a5e8-3aa409a1a63a	uuid:015f0179-a090-4159-a5e8-3aa409a1a63a/consent-individual_questions[5]
Nyadik	16-Apr-2019 13:20:00	52		female	yes			yes	yes																											yes			yes			yes			yes			uuid:7d96ede8-7c1e-41c3-a332-b44e7a215bcf	uuid:7d96ede8-7c1e-41c3-a332-b44e7a215bcf/consent-individual_questions[1]
Nyabuy	16-Apr-2019 13:21:00	20		female	yes			yes	yes																											yes			yes			yes			yes			uuid:7d96ede8-7c1e-41c3-a332-b44e7a215bcf	uuid:7d96ede8-7c1e-41c3-a332-b44e7a215bcf/consent-individual_questions[2]
Wuchan	16-Apr-2019 13:21:00	19		male	yes			yes	yes																											yes			yes			yes			yes			uuid:7d96ede8-7c1e-41c3-a332-b44e7a215bcf	uuid:7d96ede8-7c1e-41c3-a332-b44e7a215bcf/consent-individual_questions[3]
Kuwit	16-Apr-2019 13:22:00	11		male	yes			yes	yes		yes	1_home		yes	1_primary	1_public	yes	02_village_meeting 04_health_professional		4_dose_pole	yes			04_central_point	yes			04_central_point	01_all_together	yes	yes	03_Mother		03_where	02_less_than_30_min	yes			yes			yes			yes			uuid:7d96ede8-7c1e-41c3-a332-b44e7a215bcf	uuid:7d96ede8-7c1e-41c3-a332-b44e7a215bcf/consent-individual_questions[4]
Kuwith	16-Apr-2019 13:23:00	6		male	yes			yes	yes		yes	4_other	Village	yes	1_primary	1_public	yes	02_village_meeting 04_health_professional		4_dose_pole	yes			04_central_point	yes			04_central_point	01_all_together	yes	yes	06_village_head		04_when_and_where	02_less_than_30_min	yes			yes			yes			yes			uuid:7d96ede8-7c1e-41c3-a332-b44e7a215bcf	uuid:7d96ede8-7c1e-41c3-a332-b44e7a215bcf/consent-individual_questions[5]
Gadet	16-Apr-2019 13:25:00	4	Mom	male	yes			yes	yes																											yes			yes			yes			yes			uuid:7d96ede8-7c1e-41c3-a332-b44e7a215bcf	uuid:7d96ede8-7c1e-41c3-a332-b44e7a215bcf/consent-individual_questions[6]
Nyabogn	16-Apr-2019 13:26:00	2	Mom	female	yes			yes	yes																											yes			yes			yes			yes			uuid:7d96ede8-7c1e-41c3-a332-b44e7a215bcf	uuid:7d96ede8-7c1e-41c3-a332-b44e7a215bcf/consent-individual_questions[7]
Galuwak	16-Apr-2019 13:30:00	23		male	yes			yes	yes																											yes			yes			yes			yes			uuid:68fe108b-2da1-416d-80c2-457f77fb5b8e	uuid:68fe108b-2da1-416d-80c2-457f77fb5b8e/consent-individual_questions[1]
Nychoal	16-Apr-2019 13:30:00	20		female	yes			yes	yes																											yes			yes			yes			yes			uuid:68fe108b-2da1-416d-80c2-457f77fb5b8e	uuid:68fe108b-2da1-416d-80c2-457f77fb5b8e/consent-individual_questions[2]
Nyakoma	16-Apr-2019 13:31:00	10		female	yes			yes	yes		yes	1_home		yes	1_primary	1_public	yes	01_teacher 02_village_meeting 04_health_professional		4_dose_pole	yes			01_school	yes			01_school	01_all_together	yes	yes	03_Mother		04_when_and_where	01_zero	yes			yes			yes			yes			uuid:68fe108b-2da1-416d-80c2-457f77fb5b8e	uuid:68fe108b-2da1-416d-80c2-457f77fb5b8e/consent-individual_questions[3]
Nyaboat	16-Apr-2019 13:32:00	8		female	yes			yes	yes		yes	1_home		yes	1_primary	1_public	yes	01_teacher		4_dose_pole	yes			01_school	yes			01_school	01_all_together	yes	yes	03_Mother		03_where	02_less_than_30_min	yes			yes			yes			yes			uuid:68fe108b-2da1-416d-80c2-457f77fb5b8e	uuid:68fe108b-2da1-416d-80c2-457f77fb5b8e/consent-individual_questions[4]
[truncated: 12,422 more rows]
[truncated: 1 more columns]

## Sheet: kebele Data
SubmissionDate	starttime	endtime	deviceid	subscriberid	simid	devicephonenum	username	duration	caseid	intronote	int_date	int_name	region	zone	woreda	kebele	location.Latitude	location.Longitude	location.Altitude	location.Accuracy	int_position	population	households	population_source	population_source_other	date_MDA	MDA_type	adults_treated	community_how	total_segments	segments_to_select	segment_number_count	selected_segment_1	total_hh_1	selected_segment_2	total_hh_2	selected_segment_3	total_hh_3	selected_segment_4	total_hh_4	selected_segment_5	total_hh_5	selected_segment_6	total_hh_6	selected_segment_7	total_hh_7	selected_segment_8	total_hh_8	selected_segment_9
[truncated: 189 more rows]
[truncated: 11 more columns]

[truncated: 2 more sheets: hhind Data, Sheet1]
